# Supplementary material for: 4-(4-Bromo­benzene­sulfonamido)benzoic acid
Source: Acta Crystallogr Sect E Struct Rep Online. 2009 Apr 18;65(Pt 5):o1073. doi: 10.1107/S1600536809013798 (PMC2977752; doi:10.1107/S1600536809013798)
Supplement: Supplementary file 1 [file e-65-o1073-sup1.cif]

##############################################################################
###                                                                        ###
###        Electronic paper (Acta Crystallographica Section E)             ###
###                                                                        ###
##############################################################################
#                                                                            #
# This CIF contains the data in a paper accepted for publication in Acta     #
# Crystallographica Section E. It conforms to the requirements of Notes      #
# for Authors for Section E, and has been peer reviewed under the auspices   #
# of the IUCr Commission on Journals.                                        #
#                                                                            #
# Full details of the Crystallographic Information File format               #
# are given in the paper "The Crystallographic Information File (CIF):       #
# a New Standard Archive File for Crystallography" by S. R. Hall, F. H.      #
# Allen and I. D. Brown [Acta Cryst. (1991), A47, 655-685].                  #
#                                                                            #
# The current version of the core CIF dictionary is obtainable from          #
# ftp://ftp.iucr.org/pub/cif_core.dic. The current version number is 2.4.    #
#                                                                            #
# Software is freely available for graphical display of the structure(s) in  #
# this CIF.  For information consult the CIF home page http://www.iucr.org/  #
# cif/home.html                                                              #
#                                                                            #
# This file may be used for bona fide research purposes within the           #
# scientific community so long as proper attribution is given to the journal # 
# article from which it was obtained.                                        #
#                                                                            #
##############################################################################
                                             
data_I
_audit_creation_method     SHELXL-97
_chemical_name_systematic
;
4-(4-Bromobenzenesulfonamido)benzoic acid
;
_chemical_name_common     '4-{[(4-Bromophenyl)sulfonyl]amino}benzoic acid'
_chemical_formula_moiety     'C13 H10 Br N O4 S'
_chemical_formula_sum     'C13 H10 Br N O4 S'
_chemical_formula_iupac     'C13 H10 Br N O4 S'
_chemical_formula_weight     356.19
_chemical_melting_point     ?
_symmetry_cell_setting     'Monoclinic'
_symmetry_space_group_name_H-M     'P 21/c'
_symmetry_space_group_name_Hall     '-P 2ybc 1'
loop_
    _symmetry_equiv_pos_as_xyz
    'x, y, z'
    '-x, y+1/2, -z+1/2'
    '-x, -y, -z'
    'x, -y-1/2, z-1/2'
_cell_length_a     5.1344(5)
_cell_length_b     13.1713(11)
_cell_length_c     20.0224(19)
_cell_angle_alpha     90.00
_cell_angle_beta     91.730(5)
_cell_angle_gamma     90.00
_cell_volume     1353.4(2)
_cell_formula_units_Z     4
_cell_measurement_reflns_used     2704
_cell_measurement_theta_min     2.56
_cell_measurement_theta_max     22.01
_cell_measurement_temperature     296(2)
_exptl_crystal_description     'irregular fragment'
_exptl_crystal_colour     'white'
_exptl_crystal_size_max     0.35
_exptl_crystal_size_mid     0.21
_exptl_crystal_size_min     0.09
_exptl_crystal_density_diffrn     1.748
_exptl_crystal_density_meas     ?
_exptl_crystal_density_method     'not measured'
_exptl_crystal_F_000     712
_exptl_absorpt_coefficient_mu     3.203
_exptl_absorpt_correction_type     'multi-scan'
_exptl_absorpt_process_details     '(SADABS; Bruker, 2007)'
_exptl_absorpt_correction_T_min     0.448
_exptl_absorpt_correction_T_max     0.754
_exptl_special_details
;
;
_diffrn_ambient_temperature     296(2)
_diffrn_radiation_type     MoK\a
_diffrn_radiation_wavelength     0.71073
_diffrn_radiation_source     'fine-focus sealed tube'
_diffrn_radiation_monochromator     graphite
_diffrn_measurement_device_type     'Bruker Kappa APEXII CCD'
_diffrn_measurement_method     '\f and \w'
_diffrn_detector_area_resol_mean     ?
_diffrn_reflns_number     14856
_diffrn_reflns_av_R_equivalents     0.0612
_diffrn_reflns_av_sigmaI/netI     0.0726
_diffrn_reflns_theta_min     2.56
_diffrn_reflns_theta_max     28.28
_diffrn_reflns_theta_full     28.28
_diffrn_measured_fraction_theta_max     0.996
_diffrn_measured_fraction_theta_full     0.996
_diffrn_reflns_limit_h_min     -6
_diffrn_reflns_limit_h_max     6
_diffrn_reflns_limit_k_min     -17
_diffrn_reflns_limit_k_max     10
_diffrn_reflns_limit_l_min     -26
_diffrn_reflns_limit_l_max     23
_diffrn_standards_number     0
_diffrn_standards_interval_count     ?
_diffrn_standards_interval_time     ?
_diffrn_standards_decay_%     ?
_refine_special_details
;
Refinement of <i>F</i>^2^ against ALL reflections. The weighted <i>R</i>-factor
<i>wR</i> and goodness of fit <i>S</i> are based on <i>F</i>^2^, conventional
<i>R</i>-factors <i>R</i> are based on <i>F</i>, with <i>F</i> set to zero for
negative <i>F</i>^2^. The threshold expression of <i>F</i>^2^ >
\s(<i>F</i>^2^) is used only for calculating <i>R</i>-factors(gt) <i>etc</i>.
and is not relevant to the choice of reflections for refinement.
<i>R</i>-factors based on <i>F</i>^2^ are statistically about twice as large
as those based on <i>F</i>, and <i>R</i>- factors based on ALL data will be
even larger.
;
_reflns_number_total     3352
_reflns_number_gt     1838
_reflns_threshold_expression     I>2\s(I)
_refine_ls_structure_factor_coef     Fsqd
_refine_ls_matrix_type     full
_refine_ls_R_factor_all     0.1153
_refine_ls_R_factor_gt     0.0479
_refine_ls_wR_factor_gt     0.1054
_refine_ls_wR_factor_ref     0.1284
_refine_ls_goodness_of_fit_ref     1.011
_refine_ls_restrained_S_all     1.011
_refine_ls_number_reflns     3352
_refine_ls_number_parameters     182
_refine_ls_number_restraints     0
_refine_ls_hydrogen_treatment     constr
_refine_ls_weighting_scheme     calc
_refine_ls_weighting_details
         'calc w=1/[\s^2^(Fo^2^)+(0.0594P)^2^+0.1787P] where P=(Fo^2^+2Fc^2^)/3'
_atom_sites_solution_hydrogens     geom
_atom_sites_solution_primary     direct
_atom_sites_solution_secondary     difmap
_refine_ls_shift/su_max     ?
_refine_ls_shift/su_max_lt     0.001
_refine_ls_shift/su_mean     0.000
_refine_diff_density_max     1.431
_refine_diff_density_min     -1.087
_refine_ls_extinction_method     none
_refine_ls_extinction_coef     ?
loop_
    _atom_type_symbol
    _atom_type_description
    _atom_type_scat_dispersion_real
    _atom_type_scat_dispersion_imag
    _atom_type_scat_source
    'C' 'C' 0.0033 0.0016
                         'International Tables Vol C Tables 4.2.6.8 and 6.1.1.4'
    'H' 'H' 0.0000 0.0000
                         'International Tables Vol C Tables 4.2.6.8 and 6.1.1.4'
    'N' 'N' 0.0061 0.0033
                         'International Tables Vol C Tables 4.2.6.8 and 6.1.1.4'
    'O' 'O' 0.0106 0.0060
                         'International Tables Vol C Tables 4.2.6.8 and 6.1.1.4'
    'S' 'S' 0.1246 0.1234
                         'International Tables Vol C Tables 4.2.6.8 and 6.1.1.4'
    'Br' 'Br' -0.2901 2.4595
                         'International Tables Vol C Tables 4.2.6.8 and 6.1.1.4'
_computing_data_collection     'APEX2 (Bruker, 2007)'
_computing_cell_refinement     'SAINT (Bruker, 2007)'
_computing_data_reduction     'SAINT (Bruker, 2007)'
_computing_structure_solution     'SHELXS97 (Sheldrick, 2008)'
_computing_structure_refinement     'SHELXL97 (Sheldrick, 2008)'
_computing_molecular_graphics
                  'ORTEP-3 for Windows (Farrugia, 1997) and PLATON (Spek, 2009)'
_computing_publication_material
;
WinGX (Farrugia, 1999) and PLATON (Spek, 2009)
;
loop_
    _atom_site_type_symbol
    _atom_site_label
    _atom_site_fract_x
    _atom_site_fract_y
    _atom_site_fract_z
    _atom_site_U_iso_or_equiv
    _atom_site_adp_type
    _atom_site_calc_flag
    _atom_site_refinement_flags
    _atom_site_occupancy
    _atom_site_disorder_assembly
    _atom_site_disorder_group
    Br Br1 0.06086(10) 0.39989(3) 0.44439(2) 0.0693(2) Uani d . 1 . .
    S S1 0.41495(17) 0.01866(7) 0.27290(5) 0.0348(2) Uani d . 1 . .
    O O1 0.6125(5) 0.38278(19) 0.01376(14) 0.0509(8) Uani d . 1 . .
    O O2 0.2589(5) 0.4559(2) 0.05304(15) 0.0528(8) Uani d . 1 . .
    H H2A 0.3084 0.5024 0.0293 0.079 Uiso calc R 1 . .
    O O3 0.3343(5) -0.07285(18) 0.30378(14) 0.0459(7) Uani d . 1 . .
    O O4 0.6772(4) 0.0308(2) 0.25256(13) 0.0458(7) Uani d . 1 . .
    N N1 0.2274(5) 0.0325(2) 0.20612(15) 0.0353(7) Uani d . 1 . .
    H H1 0.1085 -0.0116 0.1965 0.042 Uiso calc R 1 . .
    C C1 0.1820(8) 0.2852(3) 0.3973(2) 0.0448(10) Uani d . 1 . .
    C C2 0.0653(8) 0.1929(3) 0.4067(2) 0.0498(11) Uani d . 1 . .
    H H2 -0.0666 0.1862 0.4372 0.060 Uiso calc R 1 . .
    C C3 0.1449(7) 0.1108(3) 0.3707(2) 0.0434(10) Uani d . 1 . .
    H H3 0.0678 0.0478 0.3770 0.052 Uiso calc R 1 . .
    C C4 0.3401(6) 0.1213(3) 0.32476(18) 0.0339(9) Uani d . 1 . .
    C C5 0.4571(8) 0.2152(3) 0.3160(2) 0.0472(10) Uani d . 1 . .
    H H5 0.5886 0.2222 0.2854 0.057 Uiso calc R 1 . .
    C C6 0.3796(8) 0.2975(3) 0.3523(2) 0.0548(12) Uani d . 1 . .
    H H6 0.4582 0.3604 0.3468 0.066 Uiso calc R 1 . .
    C C7 0.2632(6) 0.1189(2) 0.16378(18) 0.0310(8) Uani d . 1 . .
    C C8 0.4623(7) 0.1184(3) 0.1193(2) 0.0399(9) Uani d . 1 . .
    H H8 0.5652 0.0608 0.1148 0.048 Uiso calc R 1 . .
    C C9 0.5087(7) 0.2035(3) 0.08134(19) 0.0398(9) Uani d . 1 . .
    H H9 0.6459 0.2037 0.0521 0.048 Uiso calc R 1 . .
    C C10 0.3537(7) 0.2881(3) 0.08650(18) 0.0324(8) Uani d . 1 . .
    C C11 0.1471(7) 0.2863(3) 0.1297(2) 0.0412(10) Uani d . 1 . .
    H H11 0.0378 0.3424 0.1326 0.049 Uiso calc R 1 . .
    C C12 0.1038(7) 0.2019(3) 0.16820(19) 0.0411(9) Uani d . 1 . .
    H H12 -0.0340 0.2011 0.1973 0.049 Uiso calc R 1 . .
    C C13 0.4143(7) 0.3801(3) 0.04823(18) 0.0372(9) Uani d . 1 . .
loop_
    _atom_site_aniso_label
    _atom_site_aniso_U_11
    _atom_site_aniso_U_22
    _atom_site_aniso_U_33
    _atom_site_aniso_U_12
    _atom_site_aniso_U_13
    _atom_site_aniso_U_23
    Br1 0.0983(4) 0.0484(3) 0.0624(4) 0.0061(2) 0.0194(3) -0.0097(2)
    S1 0.0293(5) 0.0328(5) 0.0428(6) 0.0016(4) 0.0084(4) 0.0072(4)
    O1 0.0523(17) 0.0412(16) 0.061(2) 0.0101(12) 0.0304(15) 0.0144(13)
    O2 0.0589(17) 0.0363(16) 0.065(2) 0.0145(14) 0.0293(15) 0.0186(14)
    O3 0.0485(16) 0.0331(15) 0.0567(19) 0.0037(12) 0.0135(13) 0.0141(13)
    O4 0.0271(13) 0.0532(18) 0.0579(19) 0.0035(11) 0.0117(12) 0.0064(13)
    N1 0.0321(16) 0.0332(17) 0.041(2) -0.0093(12) 0.0037(14) 0.0058(14)
    C1 0.056(3) 0.040(2) 0.039(2) 0.0045(19) 0.0048(19) -0.0047(18)
    C2 0.053(3) 0.051(3) 0.047(3) -0.003(2) 0.021(2) 0.001(2)
    C3 0.047(2) 0.037(2) 0.047(3) -0.0076(17) 0.014(2) 0.0067(18)
    C4 0.0300(19) 0.034(2) 0.038(2) -0.0021(15) 0.0045(16) 0.0050(16)
    C5 0.048(2) 0.044(2) 0.051(3) -0.0081(18) 0.019(2) 0.001(2)
    C6 0.064(3) 0.037(2) 0.064(3) -0.014(2) 0.017(2) 0.000(2)
    C7 0.0308(18) 0.0265(19) 0.036(2) -0.0010(14) 0.0040(16) 0.0025(15)
    C8 0.044(2) 0.031(2) 0.046(2) 0.0101(16) 0.0135(18) 0.0014(17)
    C9 0.043(2) 0.035(2) 0.042(2) 0.0037(17) 0.0171(18) 0.0011(18)
    C10 0.0332(19) 0.030(2) 0.034(2) -0.0001(15) 0.0058(16) 0.0006(16)
    C11 0.035(2) 0.034(2) 0.056(3) 0.0119(15) 0.0147(18) 0.0088(19)
    C12 0.034(2) 0.042(2) 0.048(3) 0.0069(16) 0.0162(18) 0.0083(19)
    C13 0.036(2) 0.035(2) 0.040(2) -0.0002(17) 0.0072(18) 0.0029(17)
_geom_special_details
;
All e.s.d.'s (except the e.s.d. in the dihedral angle between two l.s. planes)
are estimated using the full covariance matrix. The cell e.s.d.'s are taken
into account individually in the estimation of e.s.d.'s in distances, angles
and torsion angles; correlations between e.s.d.'s in cell parameters are only
used when they are defined by crystal symmetry. An approximate (isotropic)
treatment of cell e.s.d.'s is used for estimating e.s.d.'s involving l.s.
planes.
;
loop_
    _geom_bond_atom_site_label_1
    _geom_bond_atom_site_label_2
    _geom_bond_site_symmetry_2
    _geom_bond_distance
    _geom_bond_publ_flag
    Br1 C1 . 1.896(4) ?
    S1 O3 . 1.422(2) No
    S1 O4 . 1.427(2) No
    S1 N1 . 1.634(3) No
    S1 C4 . 1.754(4) No
    O1 C13 . 1.247(4) No
    O2 C13 . 1.284(4) No
    O2 H2A . 0.8200 No
    N1 C7 . 1.434(4) No
    N1 H1 . 0.8600 No
    C1 C2 . 1.371(5) No
    C1 C6 . 1.387(5) No
    C2 C3 . 1.370(5) No
    C2 H2 . 0.9300 No
    C3 C4 . 1.388(5) No
    C3 H3 . 0.9300 No
    C4 C5 . 1.388(5) No
    C5 C6 . 1.370(5) No
    C5 H5 . 0.9300 No
    C6 H6 . 0.9300 No
    C7 C12 . 1.370(5) No
    C7 C8 . 1.376(5) No
    C8 C9 . 1.379(5) No
    C8 H8 . 0.9300 No
    C9 C10 . 1.374(5) No
    C9 H9 . 0.9300 No
    C10 C11 . 1.389(5) No
    C10 C13 . 1.472(5) No
    C11 C12 . 1.375(5) No
    C11 H11 . 0.9300 No
    C12 H12 . 0.9300 No
loop_
    _geom_angle_atom_site_label_1
    _geom_angle_atom_site_label_2
    _geom_angle_atom_site_label_3
    _geom_angle_site_symmetry_1
    _geom_angle_site_symmetry_3
    _geom_angle
    _geom_angle_publ_flag
    O3 S1 O4 . . 120.55(15) No
    O3 S1 N1 . . 106.15(15) No
    O4 S1 N1 . . 106.97(15) No
    O3 S1 C4 . . 108.90(16) No
    O4 S1 C4 . . 107.95(16) No
    N1 S1 C4 . . 105.33(16) No
    C13 O2 H2A . . 109.5 No
    C7 N1 S1 . . 119.3(2) No
    C7 N1 H1 . . 120.4 No
    S1 N1 H1 . . 120.4 No
    C2 C1 C6 . . 121.6(4) No
    C2 C1 Br1 . . 119.1(3) No
    C6 C1 Br1 . . 119.2(3) No
    C3 C2 C1 . . 119.3(4) No
    C3 C2 H2 . . 120.3 No
    C1 C2 H2 . . 120.3 No
    C2 C3 C4 . . 120.2(3) No
    C2 C3 H3 . . 119.9 No
    C4 C3 H3 . . 119.9 No
    C5 C4 C3 . . 119.8(3) No
    C5 C4 S1 . . 120.6(3) No
    C3 C4 S1 . . 119.4(3) No
    C6 C5 C4 . . 120.3(4) No
    C6 C5 H5 . . 119.8 No
    C4 C5 H5 . . 119.8 No
    C5 C6 C1 . . 118.8(4) No
    C5 C6 H6 . . 120.6 No
    C1 C6 H6 . . 120.6 No
    C12 C7 C8 . . 120.2(3) No
    C12 C7 N1 . . 120.5(3) No
    C8 C7 N1 . . 119.3(3) No
    C7 C8 C9 . . 119.8(3) No
    C7 C8 H8 . . 120.1 No
    C9 C8 H8 . . 120.1 No
    C10 C9 C8 . . 120.5(3) No
    C10 C9 H9 . . 119.8 No
    C8 C9 H9 . . 119.8 No
    C9 C10 C11 . . 119.2(3) No
    C9 C10 C13 . . 119.7(3) No
    C11 C10 C13 . . 121.0(3) No
    C12 C11 C10 . . 120.1(3) No
    C12 C11 H11 . . 119.9 No
    C10 C11 H11 . . 119.9 No
    C7 C12 C11 . . 120.1(3) No
    C7 C12 H12 . . 119.9 No
    C11 C12 H12 . . 119.9 No
    O1 C13 O2 . . 122.6(3) No
    O1 C13 C10 . . 120.0(3) No
    O2 C13 C10 . . 117.4(3) No
loop_
    _geom_torsion_atom_site_label_1
    _geom_torsion_atom_site_label_2
    _geom_torsion_atom_site_label_3
    _geom_torsion_atom_site_label_4
    _geom_torsion_site_symmetry_1
    _geom_torsion_site_symmetry_2
    _geom_torsion_site_symmetry_3
    _geom_torsion_site_symmetry_4
    _geom_torsion
    _geom_torsion_publ_flag
    O3 S1 N1 C7 . . . . -179.7(2) No
    O4 S1 N1 C7 . . . . -49.8(3) No
    C4 S1 N1 C7 . . . . 64.9(3) No
    C6 C1 C2 C3 . . . . -0.2(7) No
    Br1 C1 C2 C3 . . . . 177.3(3) No
    C1 C2 C3 C4 . . . . -0.5(6) No
    C2 C3 C4 C5 . . . . 0.8(6) No
    C2 C3 C4 S1 . . . . -173.2(3) No
    O3 S1 C4 C5 . . . . 162.7(3) No
    O4 S1 C4 C5 . . . . 30.2(4) No
    N1 S1 C4 C5 . . . . -83.8(3) No
    O3 S1 C4 C3 . . . . -23.2(3) No
    O4 S1 C4 C3 . . . . -155.7(3) No
    N1 S1 C4 C3 . . . . 90.3(3) No
    C3 C4 C5 C6 . . . . -0.3(6) No
    S1 C4 C5 C6 . . . . 173.7(3) No
    C4 C5 C6 C1 . . . . -0.4(6) No
    C2 C1 C6 C5 . . . . 0.7(7) No
    Br1 C1 C6 C5 . . . . -176.8(3) No
    S1 N1 C7 C12 . . . . -99.7(4) No
    S1 N1 C7 C8 . . . . 79.3(4) No
    C12 C7 C8 C9 . . . . 3.0(6) No
    N1 C7 C8 C9 . . . . -175.9(3) No
    C7 C8 C9 C10 . . . . -1.5(6) No
    C8 C9 C10 C11 . . . . -0.9(6) No
    C8 C9 C10 C13 . . . . 176.9(4) No
    C9 C10 C11 C12 . . . . 1.9(6) No
    C13 C10 C11 C12 . . . . -175.8(4) No
    C8 C7 C12 C11 . . . . -2.0(6) No
    N1 C7 C12 C11 . . . . 176.9(3) No
    C10 C11 C12 C7 . . . . -0.5(6) No
    C9 C10 C13 O1 . . . . -3.4(6) No
    C11 C10 C13 O1 . . . . 174.4(3) No
    C9 C10 C13 O2 . . . . 177.8(4) No
    C11 C10 C13 O2 . . . . -4.5(5) No
loop_
    _geom_hbond_atom_site_label_D
    _geom_hbond_atom_site_label_H
    _geom_hbond_atom_site_label_A
    _geom_hbond_site_symmetry_A
    _geom_hbond_distance_DH
    _geom_hbond_distance_HA
    _geom_hbond_distance_DA
    _geom_hbond_angle_DHA
    _geom_hbond_publ_flag
    O2 H2A O1 3_665 0.82 1.80 2.606(4) 170.64 yes
    N1 H1 O4 1_455 0.86 2.57 3.001(3) 111.70 yes
    C2 H2 O1 4_466 0.93 2.46 3.361(5) 163.8 YES
    C3 H3 O2 2_545 0.93 2.53 3.314(5) 142.7 YES
    C11 H11 O3 2_555 0.93 2.58 3.395(5) 146.2 YES
data_global
_journal_date_recd_electronic     2009-04-03
_journal_date_accepted     2009-04-13
_journal_name_full     'Acta Crystallographica, Section E'
_journal_year     2009
_journal_volume     65
_journal_issue      5
_journal_page_first     o1073
_journal_page_last     o1073
_journal_paper_category     QO
_journal_coeditor_code     SJ2609
_publ_contact_author_name     'Muhammad Nadeem Arshad'
_publ_contact_author_address
;
Materials Chemistry Laboratory, Department of Chemistry,
Government College University,
Lahore,
Pakistan.
;
_publ_contact_author_email     'mnachemist@hotmail.com'
_publ_contact_author_fax     ?
_publ_contact_author_phone     '+923334537630'
_publ_section_title
;
4-(4-Bromobenzenesulfonamido)benzoic acid
;
loop_
    _publ_author_name
    _publ_author_footnote
    _publ_author_address
    'Khan, Islam Ullah' .
;
Materials Chemistry Laboratory, Department of Chemistry,
Government College University,
Lahore,
Pakistan
;
    'Mustafa, Ghulam' .
;
Materials Chemistry Laboratory, Department of Chemistry,
Government College University,
Lahore,
Pakistan
;
    'Arshad, Muhammad Nadeem' .
;
Materials Chemistry Laboratory, Department of Chemistry,
Government College University,
Lahore,
Pakistan
;
    'Shafiq, Muhammad' .
;
Materials Chemistry Laboratory, Department of Chemistry,
Government College University,
Lahore,
Pakistan
;
    'Sharif, Shahzad' .
;
Materials Chemistry Laboratory, Department of Chemistry,
Government College University,
Lahore,
Pakistan
;
