# Supplementary material for: 4-(4-Bromo­benzene­sulfonamido)benzoic acid
Source: Acta Crystallogr Sect E Struct Rep Online. 2009 Apr 18;65(Pt 5):o1073. doi: 10.1107/S1600536809013798 (PMC2977752; doi:10.1107/S1600536809013798)
Supplement: Supplementary file 2 [file e-65-o1073-Isup2.hkl]

# 
# h,k,l, Fc-squared, Fo-squared, sigma(Fo-squared) and status flag 
# 
data_I
_shelx_title ' MGM2_0m in P2(1)/c' 
_shelx_refln_list_code          4 
_shelx_F_calc_maximum      222.51 
_exptl_crystal_F_000       712.00 
_reflns_d_resolution_high  0.7500 
 
loop_ 
 _symmetry_equiv_pos_as_xyz 
 'x, y, z' 
 '-x, y+1/2, -z+1/2' 
 '-x, -y, -z' 
 'x, -y-1/2, z-1/2' 
 
_cell_length_a     5.1344 
_cell_length_b    13.1713 
_cell_length_c    20.0224 
_cell_angle_alpha  90.000 
_cell_angle_beta   91.730 
_cell_angle_gamma  90.000 
 
_shelx_F_squared_multiplier     1.000 
 
loop_ 
 _refln_index_h 
 _refln_index_k 
 _refln_index_l 
 _refln_F_squared_calc 
 _refln_F_squared_meas 
 _refln_F_squared_sigma 
 _refln_observed_status 
   1   0   0      878.06     1066.50     22.13 o 
   2   0   0     2541.93     2447.66     45.13 o 
   3   0   0     1262.03     1391.78     39.12 o 
   4   0   0      673.01      705.95     37.26 o 
   5   0   0       18.37      -10.59     27.48 o 
   6   0   0      113.93       72.65     45.66 o 
   1   1   0    18420.85    20437.71    243.55 o 
   2   1   0     3002.43     3321.85     46.19 o 
   3   1   0     2363.24     2514.61     45.54 o 
   4   1   0       34.06       47.83     13.51 o 
   5   1   0       50.74       62.62     21.18 o 
   6   1   0        0.69       39.32     28.26 o 
   0   2   0     3213.98     3191.11     73.15 o 
   1   2   0      459.21      501.09      7.85 o 
   2   2   0      865.39     1053.75     18.97 o 
   3   2   0     1247.89     1378.26     25.88 o 
   4   2   0        3.52       14.53     15.54 o 
   5   2   0      163.11      142.38     22.31 o 
   6   2   0      195.19      273.24     34.48 o 
   1   3   0      771.84      730.23     11.28 o 
   2   3   0     3349.99     3577.64     50.98 o 
   3   3   0      551.24      517.32     14.67 o 
   4   3   0       39.59       35.72     13.96 o 
   5   3   0      791.53      899.12     37.06 o 
   6   3   0        2.18      -21.51     32.68 o 
   0   4   0     2362.24     2713.27     62.97 o 
   1   4   0     5730.77     5463.55     71.62 o 
   2   4   0     1860.70     1834.48     29.43 o 
   3   4   0      439.78      430.78     13.20 o 
   4   4   0       33.95       15.69      9.81 o 
   5   4   0      114.17      137.88     26.84 o 
   6   4   0       18.20       49.69     30.82 o 
   1   5   0      198.89      186.03      7.41 o 
   2   5   0      130.14      154.41      9.77 o 
   3   5   0       25.04       25.45      7.86 o 
   4   5   0      574.77      508.39     18.60 o 
   5   5   0       82.11      110.08     25.33 o 
   6   5   0       12.75       -1.26     29.80 o 
   0   6   0     3565.76     3537.46     82.41 o 
   1   6   0     4041.31     3791.61     62.88 o 
   2   6   0      243.98      268.66     10.43 o 
   3   6   0      102.27      108.44     10.54 o 
   4   6   0        1.12       24.23     16.97 o 
   5   6   0       97.25       82.02     37.59 o 
   6   6   0       51.14       46.78     27.92 o 
   1   7   0       89.51      135.36      9.85 o 
   2   7   0     1588.02     1488.65     32.87 o 
   3   7   0      318.05      295.41     16.16 o 
   4   7   0      762.35      816.66     41.29 o 
   5   7   0        4.73       10.21     31.43 o 
   6   7   0       26.93       51.41     39.43 o 
   0   8   0     1169.14     1279.14     65.54 o 
   1   8   0      197.03      231.23     11.02 o 
   2   8   0      404.80      420.00     12.87 o 
   3   8   0       41.51       48.15     14.16 o 
   4   8   0       30.28       38.04     21.04 o 
   5   8   0      106.77      131.99    110.39 o 
   6   8   0       64.41       84.88     51.30 o 
   1   9   0        2.49       -4.39     10.13 o 
   2   9   0     1677.87     1690.69     33.69 o 
   3   9   0      203.54      199.34     24.36 o 
   4   9   0      452.13      513.40     66.18 o 
   5   9   0       62.45       24.41     38.56 o 
   0  10   0     8538.87     8111.22    214.52 o 
   1  10   0      799.92      813.79     28.84 o 
   2  10   0     1764.21     1727.14     41.11 o 
   3  10   0       18.32       23.50     19.23 o 
   4  10   0      171.17      122.28     67.50 o 
   5  10   0        0.06      -21.03     38.79 o 
   1  11   0     2407.55     2382.49     50.68 o 
   2  11   0       21.47       21.46     14.20 o 
   3  11   0      862.93      902.65     38.24 o 
   4  11   0       33.15       31.60     28.34 o 
   5  11   0       42.09       64.49     41.83 o 
   0  12   0     1845.37     1773.68    128.45 o 
   1  12   0      431.63      449.76     21.17 o 
   2  12   0       70.95       78.96     17.90 o 
   3  12   0       32.23       44.03     23.98 o 
   4  12   0        1.14       23.55     30.58 o 
   1  13   0       13.25       11.68     30.12 o 
   2  13   0       14.99       37.11     30.84 o 
   3  13   0      366.41      440.82     45.81 o 
   4  13   0        1.06      -28.92     30.97 o 
   0  14   0      403.76      360.25     61.81 o 
   1  14   0      314.10      354.68     24.29 o 
   2  14   0       25.37       29.52     17.58 o 
   3  14   0       51.61       65.40     42.91 o 
   4  14   0       34.85       51.38     36.38 o 
   1  15   0        2.65       58.70     43.16 o 
   2  15   0       27.01       13.07     28.97 o 
   3  15   0      151.20      166.26     31.44 o 
   0  16   0      201.83      188.18     71.46 o 
   1  16   0      132.25      240.14     54.37 o 
   2  16   0        9.45      -22.48     30.66 o 
   1  17   0       44.71        4.16     49.14 o 
  -6   1   1        0.27        7.04     36.26 o 
  -5   1   1        0.60      -16.17     19.96 o 
  -4   1   1      252.26      250.69     14.48 o 
  -3   1   1      173.94      163.24     10.95 o 
  -2   1   1      336.69      344.61      8.97 o 
  -1   1   1    22596.97    23867.11    295.94 o 
   1   1   1     2057.09     2318.00     28.90 o 
   2   1   1     8918.07     9303.50    122.37 o 
   3   1   1      338.71      348.82     15.00 o 
   4   1   1     1783.39     1840.10     40.32 o 
   5   1   1      277.49      291.17     24.40 o 
   6   1   1        1.76       54.52     32.24 o 
  -6   2   1       36.15       55.61     31.23 o 
  -5   2   1      233.01      296.75     24.56 o 
  -4   2   1      283.30      270.39     19.21 o 
  -3   2   1     2969.59     2884.02     56.14 o 
  -2   2   1     1860.71     1825.19     29.59 o 
  -1   2   1     5142.92     5605.55     67.85 o 
   0   2   1      925.80     1010.22     19.19 o 
   1   2   1       58.37       27.64      3.14 o 
   2   2   1      458.23      467.62     10.00 o 
   3   2   1      411.20      396.46     12.56 o 
   4   2   1      665.50      721.16     24.17 o 
   5   2   1       56.79       70.00     20.96 o 
   6   2   1        0.65        3.23     38.06 o 
  -6   3   1      101.63       85.96     32.83 o 
  -5   3   1      150.29      133.09     24.65 o 
  -4   3   1     1922.39     1984.39     38.13 o 
  -3   3   1      810.72      844.12     21.45 o 
  -2   3   1      628.99      637.66     14.05 o 
  -1   3   1        9.58       -3.02      3.02 o 
   0   3   1     1184.69     1249.36     23.52 o 
   1   3   1      894.23      890.87     14.43 o 
   2   3   1       92.44       85.96      6.59 o 
   3   3   1      566.36      517.01     13.81 o 
   4   3   1      178.02      153.21     21.61 o 
   5   3   1        2.84      -21.91     21.91 o 
   6   3   1       32.65       25.84     31.91 o 
  -6   4   1       11.50        4.85     31.70 o 
  -5   4   1      154.64      105.48     26.02 o 
  -4   4   1      665.92      745.89     21.85 o 
  -3   4   1     1259.93     1217.11     23.71 o 
  -2   4   1     2406.00     2395.70     42.07 o 
  -1   4   1     2304.38     2256.44     38.11 o 
   0   4   1       14.37       49.24      8.17 o 
   1   4   1      348.10      297.08     10.70 o 
   2   4   1      125.29      154.70      7.71 o 
   3   4   1      700.83      775.60     18.81 o 
   4   4   1       96.60       73.31     16.58 o 
   5   4   1      275.85      319.70     39.40 o 
   6   4   1        1.53       25.37     32.71 o 
  -6   5   1       38.09       21.41     35.66 o 
  -5   5   1      813.07      801.29     38.27 o 
  -4   5   1      420.07      431.72     17.25 o 
  -3   5   1      356.18      362.79     13.16 o 
  -2   5   1      544.87      487.17     12.44 o 
  -1   5   1    13365.25    14199.80    212.10 o 
   0   5   1     4458.11     4145.90     72.06 o 
   1   5   1     4934.51     4692.69     71.86 o 
   2   5   1     4045.87     4046.07     67.41 o 
   3   5   1     3015.67     3063.46     46.15 o 
   4   5   1       11.70       -7.75     11.22 o 
   5   5   1      226.03      312.32     49.59 o 
   6   5   1        2.23       13.68     30.51 o 
  -6   6   1      113.24       82.35     42.43 o 
  -5   6   1      264.34      273.56     37.42 o 
  -4   6   1      217.82      196.27     19.53 o 
  -3   6   1      402.53      404.97     15.45 o 
  -2   6   1     1659.87     1782.88     31.27 o 
  -1   6   1     1052.91     1280.23     34.70 o 
   0   6   1     1132.15     1368.37     43.66 o 
   1   6   1     1228.81     1245.14     25.78 o 
   2   6   1      958.01     1146.79     21.44 o 
   3   6   1      343.14      344.23     15.03 o 
   4   6   1       95.65       84.37     15.50 o 
   5   6   1       35.31       14.81     23.07 o 
   6   6   1      110.73       82.92     30.46 o 
  -6   7   1       30.66       36.21     42.12 o 
  -5   7   1        0.22      -43.06     43.06 o 
  -4   7   1       68.08      145.79     22.84 o 
  -3   7   1      246.75      298.47     24.68 o 
  -2   7   1      703.50      771.35     17.11 o 
  -1   7   1      264.22      399.36     28.30 o 
   0   7   1      611.99      564.92     28.41 o 
   1   7   1      857.51      963.64     25.69 o 
   2   7   1      124.53      148.50     11.13 o 
   3   7   1       95.19       99.64     13.76 o 
   4   7   1      311.30      323.43     32.22 o 
   5   7   1       17.46       37.95     31.66 o 
   6   7   1        0.48        4.37     38.48 o 
  -6   8   1        3.65       35.30     84.79 o 
  -5   8   1      441.51      388.13     49.97 o 
  -4   8   1       12.49       18.58     20.41 o 
  -3   8   1     1287.52     1226.89     30.90 o 
  -2   8   1      494.02      494.87     13.62 o 
  -1   8   1      680.61      714.66     16.94 o 
   0   8   1     3680.13     3794.05     67.45 o 
   1   8   1      937.26      883.83     19.49 o 
   2   8   1      603.99      617.63     15.86 o 
   3   8   1       35.94       11.85     13.44 o 
   4   8   1      624.89      784.10     40.26 o 
   5   8   1        2.33       -5.52     55.67 o 
   6   8   1       29.98      -21.81     47.91 o 
  -5   9   1        0.56        1.61     39.15 o 
  -4   9   1       77.80       44.86     25.32 o 
  -3   9   1       21.84       31.05     16.71 o 
  -2   9   1        3.75       -4.21     10.04 o 
  -1   9   1     2560.19     2424.79     43.03 o 
   0   9   1     1447.37     1454.47     41.21 o 
   1   9   1     1630.83     1563.88     49.95 o 
   2   9   1     1175.60     1092.34     22.67 o 
   3   9   1        6.74      -17.89     18.29 o 
   4   9   1      572.49      543.34     36.19 o 
   5   9   1      119.44       90.70     68.95 o 
  -5  10   1        3.94       43.97     40.48 o 
  -4  10   1        0.05      -16.64     32.06 o 
  -3  10   1      173.08      155.47     21.93 o 
  -2  10   1       45.76       38.04     13.50 o 
  -1  10   1      637.57      624.24     19.90 o 
   0  10   1     2424.14     2395.62     62.51 o 
   1  10   1     1340.57     1217.76     32.31 o 
   2  10   1        7.40      -10.50     13.08 o 
   3  10   1        2.00       -5.06     19.05 o 
   4  10   1       15.99        6.28     40.22 o 
   5  10   1       55.59       48.51     40.16 o 
  -5  11   1       31.36       16.56     41.81 o 
  -4  11   1       21.42        4.24     33.27 o 
  -3  11   1       97.80       63.38     21.52 o 
  -2  11   1       14.37        4.20     13.88 o 
  -1  11   1      550.24      572.07     44.32 o 
   0  11   1     1522.42     1472.74     43.52 o 
   1  11   1      306.54      337.04     15.86 o 
   2  11   1      426.21      458.42     20.93 o 
   3  11   1       44.14       66.32     22.18 o 
   4  11   1        0.34      -25.44     26.97 o 
   5  11   1        1.67       11.16     41.88 o 
  -4  12   1      243.99      204.89     40.52 o 
  -3  12   1      135.60      163.30     24.85 o 
  -2  12   1      312.75      340.65     25.02 o 
  -1  12   1     1103.99     1026.14     38.89 o 
   0  12   1      655.41      683.76     28.08 o 
   1  12   1      105.43      124.60     15.25 o 
   2  12   1       53.58       33.17     16.18 o 
   3  12   1       92.14       74.81     24.16 o 
   4  12   1        4.96      -20.55     30.11 o 
  -4  13   1        7.90        6.96     37.04 o 
  -3  13   1        1.82      -24.39     24.39 o 
  -2  13   1      313.66      327.21     26.32 o 
  -1  13   1       84.51       72.07     22.06 o 
   0  13   1       12.56       25.52     15.57 o 
   1  13   1       12.08       11.05     12.33 o 
   2  13   1        4.61      -15.75     21.55 o 
   3  13   1        2.08      -19.39     24.51 o 
   4  13   1       69.61       92.35     35.23 o 
  -4  14   1      100.77      125.92     67.79 o 
  -3  14   1        3.53      -11.85     26.55 o 
  -2  14   1       95.85      101.55     29.72 o 
  -1  14   1      530.36      643.80     43.97 o 
   0  14   1        2.67      -15.82     37.44 o 
   1  14   1      118.91      130.84     21.74 o 
   2  14   1      114.77      178.70     24.55 o 
   3  14   1       22.09       69.29     40.21 o 
   4  14   1        0.62       34.65     36.27 o 
  -3  15   1        9.63       27.05     28.55 o 
  -2  15   1       28.06       66.49     32.29 o 
  -1  15   1      224.63      293.73     37.15 o 
   0  15   1      235.45      331.23     50.62 o 
   1  15   1      363.87      445.75     87.76 o 
   2  15   1      119.99      141.18     31.27 o 
   3  15   1       71.51       64.89     29.71 o 
  -2  16   1      118.43      145.67     34.46 o 
  -1  16   1        5.36      -26.03     43.80 o 
   0  16   1       33.61       68.01     47.86 o 
   1  16   1       14.29       53.53     45.84 o 
   2  16   1       91.72       61.54     59.11 o 
  -1  17   1       11.77      -25.27     49.86 o 
   0  17   1       48.82       18.07     49.96 o 
   1  17   1       37.25       95.16     52.45 o 
  -6   0   2       14.48      -22.23     44.24 o 
  -5   0   2       62.31       73.65     48.82 o 
  -4   0   2       15.12        5.95     21.78 o 
  -3   0   2     3061.57     3462.58    100.00 o 
  -2   0   2     1956.29     2131.22     48.48 o 
  -1   0   2     8201.74     8261.34    153.60 o 
   1   0   2    20247.25    21288.51    479.86 o 
   2   0   2     4473.87     4904.15    103.35 o 
   3   0   2     2854.09     2847.51     84.48 o 
   4   0   2      562.95      572.10     34.36 o 
   5   0   2       44.88       47.98     27.80 o 
   6   0   2       94.30      100.24     46.28 o 
  -6   1   2        5.51      -25.63     31.33 o 
  -5   1   2       69.81       66.75     21.41 o 
  -4   1   2      272.69      295.96     15.81 o 
  -3   1   2      439.62      451.22     16.81 o 
  -2   1   2     3232.24     3274.57     50.11 o 
  -1   1   2     5460.09     5956.24     78.50 o 
   0   1   2      440.77      452.31     11.37 o 
   1   1   2     2413.38     2588.33     34.96 o 
   2   1   2       41.85       37.56      5.15 o 
   3   1   2        2.05      -11.06     11.41 o 
   4   1   2      380.86      390.58     30.24 o 
   5   1   2       12.49        8.24     20.42 o 
   6   1   2       13.26       34.04     31.17 o 
  -6   2   2       27.67       41.35     31.31 o 
  -5   2   2       10.37       10.57     20.24 o 
  -4   2   2       16.64       -0.62     15.61 o 
  -3   2   2     1549.02     1686.68     40.28 o 
  -2   2   2       31.61       33.50      6.59 o 
  -1   2   2     5030.59     4945.62     65.24 o 
   0   2   2     3723.96     4156.56     60.03 o 
   1   2   2     4992.56     5021.06     56.95 o 
   2   2   2      449.05      499.26     14.74 o 
   3   2   2      255.64      243.95     14.18 o 
   4   2   2      382.87      395.64     21.65 o 
   5   2   2      438.15      454.14     26.59 o 
   6   2   2        6.95        5.56     31.81 o 
  -6   3   2        1.14       17.99     30.47 o 
  -5   3   2        1.26      -21.70     21.70 o 
  -4   3   2      175.50      167.62     15.08 o 
  -3   3   2      750.89      749.71     19.40 o 
  -2   3   2     6745.41     6758.18     98.65 o 
  -1   3   2    15770.14    16426.74    203.95 o 
   0   3   2     1262.19     1132.87     21.87 o 
   1   3   2     3472.20     3269.82     42.63 o 
   2   3   2       22.90       19.83      5.23 o 
   3   3   2      237.82      224.95     10.74 o 
   4   3   2     1725.14     1652.48     42.65 o 
   5   3   2      133.50       98.93     23.66 o 
   6   3   2       62.46       41.85     31.90 o 
  -6   4   2      322.83      383.99     36.31 o 
  -5   4   2      786.90      743.76     34.04 o 
  -4   4   2     1915.57     1831.07     37.96 o 
  -3   4   2        6.67       -8.49      8.49 o 
  -2   4   2      211.38      200.32     10.37 o 
  -1   4   2     1027.58     1018.36     18.02 o 
   0   4   2    19817.21    20964.18    352.99 o 
   1   4   2     1131.69     1169.59     20.47 o 
   2   4   2     9344.02     9301.31    121.66 o 
   3   4   2      496.19      503.47     13.82 o 
   4   4   2      101.75      132.36     17.54 o 
   5   4   2       14.95       21.60     25.34 o 
   6   4   2      108.85      121.13     33.75 o 
  -6   5   2       45.79       21.98     29.19 o 
  -5   5   2       47.52       36.11     23.61 o 
  -4   5   2      677.00      598.21     21.38 o 
  -3   5   2      752.99      810.47     27.72 o 
  -2   5   2      149.18      164.14      9.67 o 
  -1   5   2      286.12      255.26      9.65 o 
   0   5   2      236.42      327.90     30.65 o 
   1   5   2     1378.83     1536.44     26.12 o 
   2   5   2      960.24      995.79     21.33 o 
   3   5   2       68.18       75.24     12.22 o 
   4   5   2      397.94      406.01     21.50 o 
   5   5   2      200.84      178.74     30.99 o 
   6   5   2        9.36      -30.51     30.51 o 
  -6   6   2      132.79      187.48     66.99 o 
  -5   6   2       82.93      103.62     33.94 o 
  -4   6   2      497.01      513.84     25.49 o 
  -3   6   2       22.49       25.04     10.01 o 
  -2   6   2       34.59       61.32     11.39 o 
  -1   6   2        6.63       43.82     12.95 o 
   0   6   2     6258.88     6007.64    112.17 o 
   1   6   2     2132.95     2075.88     34.30 o 
   2   6   2     3094.81     2760.44     43.26 o 
   3   6   2      293.37      325.48     13.30 o 
   4   6   2       32.18       27.23     15.79 o 
   5   6   2       70.62      115.01     25.14 o 
   6   6   2       67.61        4.77     29.43 o 
  -6   7   2       70.13       45.60     41.15 o 
  -5   7   2      101.50      109.79     45.27 o 
  -4   7   2       58.21       39.00     19.80 o 
  -3   7   2     1844.99     1914.38     38.50 o 
  -2   7   2     1188.91     1170.44     23.16 o 
  -1   7   2     3916.34     3899.46     64.86 o 
   0   7   2     1906.87     1889.69     42.80 o 
   1   7   2     2050.83     2016.89     33.89 o 
   2   7   2      415.00      460.89     14.62 o 
   3   7   2     1148.29     1150.38     29.98 o 
   4   7   2       94.18      150.51     41.92 o 
   5   7   2      328.44      330.57     38.35 o 
   6   7   2        1.92       13.97     45.68 o 
  -6   8   2        3.03      -43.87     43.87 o 
  -5   8   2       23.97       42.70     32.57 o 
  -4   8   2       26.16       24.13     20.92 o 
  -3   8   2        8.25       34.23     15.83 o 
  -2   8   2       13.90       33.94      9.84 o 
  -1   8   2      180.34      185.41     11.66 o 
   0   8   2       95.33      124.92     14.51 o 
   1   8   2      283.16      315.27     14.11 o 
   2   8   2      577.42      631.83     15.96 o 
   3   8   2      124.26      100.54     16.17 o 
   4   8   2        0.96        6.12     23.86 o 
   5   8   2       67.71       54.64     41.35 o 
   6   8   2       23.27       59.46     48.58 o 
  -5   9   2       71.83       16.00     38.96 o 
  -4   9   2        8.45        7.10     24.63 o 
  -3   9   2      631.82      650.84     26.73 o 
  -2   9   2       13.14       -1.74     10.03 o 
  -1   9   2     2277.15     2269.90     44.02 o 
   0   9   2      412.51      454.38     21.21 o 
   1   9   2        9.82       -8.03      8.03 o 
   2   9   2       38.01       46.95      9.74 o 
   3   9   2      416.48      448.61     26.75 o 
   4   9   2      218.27      207.41     29.35 o 
   5   9   2       47.10      -25.09     48.96 o 
  -5  10   2       79.57       67.71     41.39 o 
  -4  10   2       19.52        1.59     35.70 o 
  -3  10   2       12.81       -3.30     19.22 o 
  -2  10   2       18.62       15.22     12.58 o 
  -1  10   2      232.96      195.73     18.70 o 
   0  10   2     1041.33     1008.25     54.12 o 
   1  10   2     2411.09     2289.89     48.91 o 
   2  10   2      984.13     1059.68     30.46 o 
   3  10   2      376.80      434.64     26.64 o 
   4  10   2       37.69       31.94     27.45 o 
   5  10   2        4.95      -16.87     38.43 o 
  -5  11   2        5.87        5.00     68.87 o 
  -4  11   2       79.56       75.49     34.56 o 
  -3  11   2       25.04       -4.67     20.35 o 
  -2  11   2     1199.52     1095.54     34.38 o 
  -1  11   2        5.52       -7.23     17.98 o 
   0  11   2      201.79      196.29     19.34 o 
   1  11   2      739.11      707.38     25.03 o 
   2  11   2      253.34      239.09     17.30 o 
   3  11   2      212.47      220.04     24.39 o 
   4  11   2      414.40      384.49     49.45 o 
   5  11   2       45.11       90.27     60.54 o 
  -4  12   2        0.32       42.09     35.28 o 
  -3  12   2        5.06       20.96     23.30 o 
  -2  12   2       34.49       19.53     16.00 o 
  -1  12   2        4.34      -15.19     19.35 o 
   0  12   2        1.53       31.85     21.20 o 
   1  12   2      762.88      766.25     23.92 o 
   2  12   2        6.83       41.43     17.36 o 
   3  12   2        6.88        3.89     22.83 o 
   4  12   2       19.36       22.41     29.74 o 
  -4  13   2      100.73      104.09     41.20 o 
  -3  13   2        8.03       20.14     24.86 o 
  -2  13   2     1033.92     1126.06     52.09 o 
  -1  13   2      122.36      125.80     24.17 o 
   0  13   2      846.08      834.84     33.45 o 
   1  13   2      182.55      189.87     27.01 o 
   2  13   2       96.92      114.64     28.02 o 
   3  13   2        0.94       21.18     25.19 o 
   4  13   2      264.03      333.21     54.24 o 
  -4  14   2       58.79      107.66     47.56 o 
  -3  14   2       14.77       37.45     26.87 o 
  -2  14   2        0.69       -9.23     29.73 o 
  -1  14   2      103.46      106.88     27.62 o 
   0  14   2      255.44      293.37     22.43 o 
   1  14   2      127.10      167.28     20.74 o 
   2  14   2      509.49      566.23     39.41 o 
   3  14   2      184.51      167.81     35.59 o 
   4  14   2       11.45        5.52     35.72 o 
  -3  15   2      154.38      230.21     32.50 o 
  -2  15   2       53.34       75.37     32.57 o 
  -1  15   2       94.92       73.81     28.55 o 
   0  15   2       21.07       37.16     32.96 o 
   1  15   2       42.39       36.09     23.30 o 
   2  15   2        9.26       45.59     33.98 o 
   3  15   2       17.60       -3.02     38.64 o 
  -2  16   2        8.13       15.24     35.31 o 
  -1  16   2      131.51      162.55     30.71 o 
   0  16   2        9.52       -3.65     54.32 o 
   1  16   2      141.16      186.55     50.37 o 
   2  16   2       21.11       10.71     37.22 o 
  -1  17   2      184.66      239.13     57.84 o 
   0  17   2       25.36      -48.72     48.72 o 
   1  17   2        0.40      -51.09     57.39 o 
  -6   1   3        5.72       20.23     30.89 o 
  -5   1   3      493.99      558.28     30.61 o 
  -4   1   3      103.87      149.27     17.98 o 
  -3   1   3      831.49      894.88     32.27 o 
  -2   1   3     1218.21     1241.96     23.48 o 
  -1   1   3     1585.35     1577.45     22.54 o 
   0   1   3      763.65      759.89     13.27 o 
   1   1   3    14046.63    14446.21    206.31 o 
   2   1   3     1640.70     1676.94     26.46 o 
   3   1   3     3364.86     3231.77     66.79 o 
   4   1   3      547.89      512.60     23.56 o 
   5   1   3      265.10      331.05     25.26 o 
   6   1   3      111.25       98.03     33.44 o 
  -6   2   3        5.96      -23.10     31.66 o 
  -5   2   3        8.08        9.49     22.02 o 
  -4   2   3        7.17        1.97     15.63 o 
  -3   2   3     4897.72     5243.12     95.42 o 
  -2   2   3     2473.25     2268.37     36.31 o 
  -1   2   3     4117.35     4511.41     62.82 o 
   0   2   3    16418.10    16920.68    240.20 o 
   1   2   3     3177.67     3064.77     42.84 o 
   2   2   3       33.16       34.90      6.47 o 
   3   2   3      108.63      103.95     10.30 o 
   4   2   3      190.72      190.03     18.51 o 
   5   2   3      154.34      154.19     22.31 o 
   6   2   3       79.46       79.03     33.10 o 
  -6   3   3       89.22      101.91     31.17 o 
  -5   3   3       64.16       53.29     23.04 o 
  -4   3   3      116.22       82.92     14.22 o 
  -3   3   3        1.20        0.98      6.65 o 
  -2   3   3      848.31      811.83     16.36 o 
  -1   3   3     2563.78     2471.93     35.57 o 
   0   3   3       98.42       99.78      5.63 o 
   1   3   3     2030.99     2183.67     29.05 o 
   2   3   3       16.20        5.11      5.04 o 
   3   3   3       95.99       98.54      9.61 o 
   4   3   3     1048.96      970.53     31.56 o 
   5   3   3      379.86      345.02     27.42 o 
   6   3   3       61.06      -18.64     30.94 o 
  -6   4   3       62.49       -3.90     30.93 o 
  -5   4   3       14.61       30.85     22.63 o 
  -4   4   3      261.68      293.74     19.06 o 
  -3   4   3     1778.99     1772.15     32.19 o 
  -2   4   3     2150.01     2172.89     41.98 o 
  -1   4   3      646.90      671.89     13.55 o 
   0   4   3     7108.46     7155.32    132.22 o 
   1   4   3     1281.98     1283.60     19.97 o 
   2   4   3      175.74      223.89      7.56 o 
   3   4   3      375.79      381.14     13.14 o 
   4   4   3       44.03       49.96     16.58 o 
   5   4   3        4.61       -4.98     25.16 o 
   6   4   3       95.66       78.04     32.30 o 
  -6   5   3        4.97       35.28     28.80 o 
  -5   5   3      297.34      327.74     28.17 o 
  -4   5   3     2620.95     2502.36     50.90 o 
  -3   5   3       15.49        8.83     10.28 o 
  -2   5   3     2732.75     2895.45     50.40 o 
  -1   5   3     7926.39     8255.20    132.13 o 
   0   5   3     1409.66     1415.63     30.55 o 
   1   5   3     4141.88     4180.65     68.81 o 
   2   5   3     2280.53     2205.44     34.97 o 
   3   5   3      689.77      688.48     19.06 o 
   4   5   3     1272.32     1345.72     37.74 o 
   5   5   3       17.52        4.15     24.31 o 
   6   5   3       58.06      110.07     32.91 o 
  -6   6   3       55.91       89.89     41.23 o 
  -5   6   3      298.52      168.04     34.33 o 
  -4   6   3      724.21      751.35     30.11 o 
  -3   6   3      252.69      241.12     13.67 o 
  -2   6   3     3724.30     3855.77     61.78 o 
  -1   6   3     8172.03     8259.21    125.07 o 
   0   6   3      676.93     1075.61     73.93 o 
   1   6   3      193.53      165.39      8.01 o 
   2   6   3     1507.30     1389.08     27.84 o 
   3   6   3       22.40       22.91      8.22 o 
   4   6   3       77.77       57.03     17.08 o 
   5   6   3        2.77      -14.48     23.89 o 
   6   6   3       34.80       29.47     31.07 o 
  -6   7   3       12.46       67.83     39.58 o 
  -5   7   3       21.37       37.84     33.65 o 
  -4   7   3       32.71       45.65     20.20 o 
  -3   7   3        8.26       55.01     18.37 o 
  -2   7   3      208.87      237.04     10.90 o 
  -1   7   3     1106.31     1455.67     37.99 o 
   0   7   3      483.52      543.16     16.73 o 
   1   7   3      429.37      501.20     13.74 o 
   2   7   3      370.40      363.45     15.88 o 
   3   7   3       21.43       22.26      9.98 o 
   4   7   3      237.28      270.32     24.70 o 
   5   7   3      141.69      135.21     34.81 o 
   6   7   3        1.92        4.13     46.33 o 
  -6   8   3       37.15      -12.11     81.40 o 
  -5   8   3        5.10       -4.07     32.76 o 
  -4   8   3        5.69       23.86     21.15 o 
  -3   8   3       44.32       30.10     15.64 o 
  -2   8   3     2878.23     2727.65     52.95 o 
  -1   8   3     6711.52     6291.45    119.04 o 
   0   8   3      353.40      352.09     15.32 o 
   1   8   3     2654.48     2444.03     43.47 o 
   2   8   3        1.09        8.84      9.03 o 
   3   8   3       11.74        8.93     15.55 o 
   4   8   3      127.89       66.46     25.06 o 
   5   8   3       23.78       66.30     42.37 o 
   6   8   3       13.84      -68.36     85.06 o 
  -5   9   3       11.68       39.76     39.17 o 
  -4   9   3       22.77       29.50     25.62 o 
  -3   9   3     1145.96     1012.55     42.77 o 
  -2   9   3       21.75       -0.02     11.21 o 
  -1   9   3       68.48       48.36     11.27 o 
   0   9   3      355.72      342.85     14.72 o 
   1   9   3     2107.18     2013.90     37.53 o 
   2   9   3      305.98      315.60     13.45 o 
   3   9   3      651.31      613.75     28.37 o 
   4   9   3        6.37        4.25     25.21 o 
   5   9   3        2.11       27.23     39.58 o 
  -5  10   3        3.17        7.91     63.80 o 
  -4  10   3       98.54      120.39     28.46 o 
  -3  10   3      894.11      786.04     33.91 o 
  -2  10   3      337.96      351.20     17.50 o 
  -1  10   3      157.65      150.60     15.38 o 
   0  10   3     2300.64     2283.05     53.93 o 
   1  10   3      807.06      700.36     21.72 o 
   2  10   3       99.57      115.76     14.90 o 
   3  10   3       23.89        6.84     18.85 o 
   4  10   3      101.50       91.07     28.35 o 
   5  10   3      254.99      236.59     45.95 o 
  -5  11   3        0.54      -41.10     46.64 o 
  -4  11   3       26.25       33.18     27.83 o 
  -3  11   3      282.49      305.51     25.89 o 
  -2  11   3       19.13       20.22     14.66 o 
  -1  11   3       67.99       67.27     19.16 o 
   0  11   3      539.51      505.52     25.12 o 
   1  11   3      134.45      139.33     18.36 o 
   2  11   3       59.04       98.05     16.01 o 
   3  11   3      228.89      264.39     25.64 o 
   4  11   3      133.82      138.55     31.93 o 
   5  11   3       22.22        5.80     42.18 o 
  -4  12   3        5.00       32.11     34.96 o 
  -3  12   3      781.44      847.77     38.41 o 
  -2  12   3      314.07      342.64     19.63 o 
  -1  12   3      240.67      202.00     23.65 o 
   0  12   3     1569.42     1582.29     49.52 o 
   1  12   3       33.69       26.20     22.54 o 
   2  12   3      189.81      194.11     22.43 o 
   3  12   3        2.57        0.12     22.49 o 
   4  12   3       27.49      -29.78     29.78 o 
  -4  13   3        0.05       37.38     38.17 o 
  -3  13   3       10.23       31.89     25.00 o 
  -2  13   3       28.02       28.57     27.51 o 
  -1  13   3      196.84      216.67     28.45 o 
   0  13   3      179.52      180.59     29.28 o 
   1  13   3      143.48      193.14     31.86 o 
   2  13   3       70.06       37.39     22.97 o 
   3  13   3       21.77       -3.08     25.16 o 
   4  13   3        4.68       -9.18     58.91 o 
  -4  14   3       20.62       -0.69     45.83 o 
  -3  14   3       31.24        8.56     26.34 o 
  -2  14   3      289.18      317.14     35.99 o 
  -1  14   3       88.52      129.67     28.54 o 
   0  14   3      679.96      716.10     55.10 o 
   1  14   3       52.07       60.63     26.09 o 
   2  14   3      222.84      263.31     26.67 o 
   3  14   3       64.71       66.58     28.11 o 
   4  14   3        0.15       -5.48     35.22 o 
  -3  15   3       45.89       45.52     37.19 o 
  -2  15   3        5.37        2.64     31.78 o 
  -1  15   3       20.80        3.45     28.74 o 
   0  15   3      107.98      126.86     28.40 o 
   1  15   3      130.38       97.21     27.83 o 
   2  15   3      417.04      456.38     31.97 o 
   3  15   3       23.14        4.29     29.41 o 
  -2  16   3       27.51       18.61     36.61 o 
  -1  16   3      194.48      169.75     33.65 o 
   0  16   3        1.45      -15.32     26.28 o 
   1  16   3       88.98       60.99     44.51 o 
   2  16   3        4.69       42.10     46.18 o 
  -1  17   3      133.49      219.53     58.47 o 
   0  17   3       15.73      -47.36     62.83 o 
   1  17   3        8.61      -14.93     49.46 o 
  -6   0   4      290.65      282.34     51.25 o 
  -5   0   4        3.14      -27.90     27.90 o 
  -4   0   4     1606.59     1607.82     60.20 o 
  -3   0   4      474.13      649.24     27.20 o 
  -2   0   4    21912.12    24124.79    544.24 o 
  -1   0   4     3259.80     3277.38     71.57 o 
   0   0   4       63.77       33.56      6.88 o 
   1   0   4     2626.70     2554.43     54.84 o 
   2   0   4    17716.50    18409.83    373.00 o 
   3   0   4     2425.24     2419.00     74.37 o 
   4   0   4      410.34      427.95     47.29 o 
   5   0   4      766.99      913.27     48.47 o 
   6   0   4       90.71      128.46     46.97 o 
  -6   1   4       22.39      -20.97     30.56 o 
  -5   1   4       11.40      -20.46     20.46 o 
  -4   1   4       19.01        3.62     16.07 o 
  -3   1   4       46.60       69.86     11.75 o 
  -2   1   4      188.09      185.32      9.69 o 
  -1   1   4     6390.66     6456.32     85.30 o 
   0   1   4      991.80     1041.91     18.01 o 
   1   1   4    49510.59    50533.50    715.58 o 
   2   1   4       51.14       48.19      6.20 o 
   3   1   4      407.00      410.85     17.96 o 
   4   1   4        8.46       26.35     16.26 o 
   5   1   4      202.51      185.67     22.46 o 
   6   1   4       38.20       25.51     31.98 o 
  -6   2   4       77.58       59.29     36.33 o 
  -5   2   4       57.09       99.27     24.07 o 
  -4   2   4      709.53      735.29     27.30 o 
  -3   2   4       55.66       74.57     11.78 o 
  -2   2   4      529.77      506.43     13.46 o 
  -1   2   4      299.38      289.18      7.58 o 
   0   2   4    24571.14    24764.74    366.03 o 
   1   2   4     2314.45     2225.26     32.75 o 
   2   2   4      206.44      168.22      9.77 o 
   3   2   4       19.98        3.28      8.40 o 
   4   2   4       65.76       55.25     16.87 o 
   5   2   4       67.07       51.31     25.27 o 
   6   2   4        0.70       23.83     31.58 o 
  -6   3   4       44.53       35.06     34.70 o 
  -5   3   4       24.88       56.95     22.76 o 
  -4   3   4       15.88       22.64     17.81 o 
  -3   3   4     1185.85     1176.01     29.05 o 
  -2   3   4     4844.44     4945.29     73.42 o 
  -1   3   4     4557.98     4358.25     67.78 o 
   0   3   4     9653.24     9735.72    139.67 o 
   1   3   4     2358.16     2253.60     33.22 o 
   2   3   4      256.64      211.16      9.87 o 
   3   3   4       37.35       39.94      9.11 o 
   4   3   4      260.89      285.17     20.21 o 
   5   3   4       99.87       79.83     27.14 o 
   6   3   4        2.84        7.03     32.58 o 
  -6   4   4       16.07       27.56     30.48 o 
  -5   4   4      348.23      398.35     27.36 o 
  -4   4   4      290.57      267.02     17.74 o 
  -3   4   4     1175.72     1161.40     27.11 o 
  -2   4   4       90.14       98.05      8.67 o 
  -1   4   4       93.92       96.05      6.87 o 
   0   4   4      638.27      589.93     12.36 o 
   1   4   4     3650.61     3671.76     51.90 o 
   2   4   4      483.00      465.83     12.16 o 
   3   4   4      991.19      968.94     23.80 o 
   4   4   4       51.62       27.58     16.61 o 
   5   4   4      110.60      121.25     27.56 o 
   6   4   4       39.27       36.97     32.19 o 
  -6   5   4       60.23       65.71     29.01 o 
  -5   5   4       94.52       69.33     26.48 o 
  -4   5   4      523.50      495.38     26.26 o 
  -3   5   4      140.13      121.60     12.12 o 
  -2   5   4      325.38      331.96     13.52 o 
  -1   5   4      108.29      125.53     12.04 o 
   0   5   4       16.17       27.99      7.21 o 
   1   5   4       20.61       15.02      4.62 o 
   2   5   4       10.92       -2.54      5.70 o 
   3   5   4       61.24       63.07      9.99 o 
   4   5   4       51.60       32.57     14.52 o 
   5   5   4      102.70      108.56     26.99 o 
   6   5   4       15.62        6.33     31.73 o 
  -6   6   4        7.41       25.83     41.89 o 
  -5   6   4      303.36      348.84     37.83 o 
  -4   6   4        3.75       21.87     18.51 o 
  -3   6   4      789.27      855.68     32.94 o 
  -2   6   4      675.98      692.19     23.16 o 
  -1   6   4      184.01      205.52     11.38 o 
   0   6   4      318.27      325.16     14.25 o 
   1   6   4     1311.82     1159.33     21.89 o 
   2   6   4      700.48      672.26     17.59 o 
   3   6   4     1184.31     1160.60     22.28 o 
   4   6   4      116.72      142.88     18.57 o 
   5   6   4        0.68       -2.83     24.95 o 
   6   6   4       30.73       35.29     31.89 o 
  -6   7   4       10.23       52.05     61.07 o 
  -5   7   4       72.67       53.45     32.30 o 
  -4   7   4     1024.71      934.70     38.64 o 
  -3   7   4       45.17       45.23     13.06 o 
  -2   7   4     2475.58     2361.99     38.29 o 
  -1   7   4      834.08      740.32     17.02 o 
   0   7   4     4427.27     4064.87     79.04 o 
   1   7   4     3058.67     2802.09     45.91 o 
   2   7   4       92.89       80.01      8.72 o 
   3   7   4      319.77      345.61     14.33 o 
   4   7   4      196.19      154.66     17.95 o 
   5   7   4        6.92       23.47     34.69 o 
   6   7   4       24.44      -15.11     53.22 o 
  -6   8   4       46.90       14.05     43.60 o 
  -5   8   4       69.12       67.54     33.13 o 
  -4   8   4      584.19      498.37     36.36 o 
  -3   8   4      441.92      495.71     28.46 o 
  -2   8   4      145.49      165.84     13.36 o 
  -1   8   4      426.35      424.72     24.37 o 
   0   8   4      798.50      759.24     24.50 o 
   1   8   4        3.31        5.89      8.50 o 
   2   8   4      416.01      422.35     14.53 o 
   3   8   4       25.39       56.80     19.61 o 
   4   8   4        1.61      -10.55     23.10 o 
   5   8   4      107.42       50.25     42.31 o 
  -5   9   4       14.35       41.72     39.35 o 
  -4   9   4        0.43      -14.47     24.03 o 
  -3   9   4        0.35        9.53     16.33 o 
  -2   9   4      590.55      552.93     17.54 o 
  -1   9   4      152.62      154.59     20.85 o 
   0   9   4     2764.51     2543.10     58.46 o 
   1   9   4     1343.69     1225.74     26.38 o 
   2   9   4      136.55      164.26     16.18 o 
   3   9   4      632.89      651.63     29.69 o 
   4   9   4      546.91      504.64     36.71 o 
   5   9   4        5.80      -26.04     40.62 o 
  -5  10   4       19.63       19.68     41.50 o 
  -4  10   4      374.76      398.32     61.25 o 
  -3  10   4       45.74       57.45     22.09 o 
  -2  10   4      626.94      580.02     21.47 o 
  -1  10   4      470.75      477.06     24.95 o 
   0  10   4      139.57      154.98     16.01 o 
   1  10   4      304.03      340.89     19.93 o 
   2  10   4     1871.00     1746.64     42.06 o 
   3  10   4      370.18      343.62     25.08 o 
   4  10   4      205.18      163.13     30.11 o 
   5  10   4       95.95       72.10     44.85 o 
  -5  11   4       26.00       78.57     40.67 o 
  -4  11   4       40.96       -2.93     27.10 o 
  -3  11   4        9.30       31.33     22.87 o 
  -2  11   4       29.66       35.70     14.17 o 
  -1  11   4     1702.74     1716.12     52.79 o 
   0  11   4       16.71      -11.57     17.18 o 
   1  11   4     4329.42     4045.01    101.72 o 
   2  11   4       32.33       41.79     16.77 o 
   3  11   4       85.45       75.53     21.81 o 
   4  11   4      269.54      278.30     33.25 o 
   5  11   4      142.74      194.99     47.93 o 
  -4  12   4       40.24       62.26     30.08 o 
  -3  12   4      263.71      244.01     29.18 o 
  -2  12   4       52.13        0.43     25.89 o 
  -1  12   4       31.35       16.76     20.89 o 
   0  12   4      282.05      255.43     22.63 o 
   1  12   4        2.63      -19.74     21.90 o 
   2  12   4        8.16      -16.76     16.76 o 
   3  12   4        7.11       -0.45     22.69 o 
   4  12   4        0.79       31.76     30.37 o 
  -4  13   4        5.02        4.62     43.25 o 
  -3  13   4      379.68      457.13     56.34 o 
  -2  13   4       48.40       57.70     38.36 o 
  -1  13   4     1017.74     1109.48     51.72 o 
   0  13   4      680.23      808.82     35.16 o 
   1  13   4       21.45      108.71     35.50 o 
   2  13   4      275.63      271.16     40.60 o 
   3  13   4       66.42       87.21     30.45 o 
   4  13   4      139.21      109.29     35.55 o 
  -4  14   4       93.93      161.08     44.03 o 
  -3  14   4       29.62       68.17     28.19 o 
  -2  14   4       12.06        6.95     30.65 o 
  -1  14   4       79.42      128.37     29.25 o 
   0  14   4      179.55      152.28     28.48 o 
   1  14   4      110.06       75.10     28.76 o 
   2  14   4        5.02        8.90     22.13 o 
   3  14   4       39.99        3.06     27.76 o 
  -3  15   4       63.39       57.48     43.11 o 
  -2  15   4      299.88      350.10     51.60 o 
  -1  15   4       56.06      102.45     31.36 o 
   0  15   4        3.55       32.46     27.19 o 
   1  15   4        0.65      -27.52     27.52 o 
   2  15   4        9.51        7.97     57.75 o 
   3  15   4       48.55       53.37     51.16 o 
  -2  16   4       44.08       11.48     37.44 o 
  -1  16   4       53.10       43.77     31.80 o 
   0  16   4       15.67       13.99     29.62 o 
   1  16   4       15.46       27.42     29.72 o 
   2  16   4       58.62       87.27     67.15 o 
  -1  17   4       18.19       -2.47     33.33 o 
   0  17   4       79.42       50.32     29.98 o 
   1  17   4      114.77      103.13     37.48 o 
  -6   1   5       35.82       17.35     31.33 o 
  -5   1   5      156.81      226.61     23.28 o 
  -4   1   5      813.74      825.26     29.12 o 
  -3   1   5      630.01      587.36     19.57 o 
  -2   1   5     6895.32     7040.23    109.03 o 
  -1   1   5       61.52       72.63      5.38 o 
   0   1   5     4727.13     4747.86     64.07 o 
   1   1   5    21468.99    22312.89    317.51 o 
   2   1   5       68.86       46.99      7.17 o 
   3   1   5      214.02      230.30     15.63 o 
   4   1   5     2608.38     2476.22     57.20 o 
   5   1   5       17.40      -14.44     20.27 o 
   6   1   5        1.56        3.49     39.90 o 
  -6   2   5       23.16       18.51     35.30 o 
  -5   2   5      164.41      141.87     24.71 o 
  -4   2   5       65.25       75.33     16.98 o 
  -3   2   5      152.23      159.82     17.25 o 
  -2   2   5      976.58      899.92     19.18 o 
  -1   2   5    12850.91    13160.94    198.55 o 
   0   2   5    23685.17    24103.30    343.12 o 
   1   2   5     1437.73     1160.52     20.60 o 
   2   2   5     1588.99     1502.49     25.57 o 
   3   2   5      360.45      371.09     13.99 o 
   4   2   5       17.33       -4.86     16.29 o 
   5   2   5        0.45       -2.00     20.43 o 
   6   2   5       38.81       10.19     33.34 o 
  -6   3   5       59.51       53.78     32.03 o 
  -5   3   5      102.28       63.90     22.78 o 
  -4   3   5       37.15       34.38     16.32 o 
  -3   3   5      811.69      789.93     22.94 o 
  -2   3   5       17.99        5.39      6.12 o 
  -1   3   5       43.22       64.00      6.40 o 
   0   3   5        1.67       -5.24      5.24 o 
   1   3   5      754.56      789.73     17.53 o 
   2   3   5       80.69       88.66      7.04 o 
   3   3   5     2257.56     2271.70     38.55 o 
   4   3   5      733.15      712.83     33.13 o 
   5   3   5      228.84      192.02     35.05 o 
   6   3   5       35.14       37.02     31.95 o 
  -6   4   5        1.47      -11.26     31.67 o 
  -5   4   5       27.85       30.62     22.17 o 
  -4   4   5       12.39        3.02     13.89 o 
  -3   4   5      801.23      759.86     18.02 o 
  -2   4   5       42.51       33.53      8.03 o 
  -1   4   5     4355.40     4371.79     72.39 o 
   0   4   5     4879.52     4762.55     96.58 o 
   1   4   5     1410.41     1226.24     22.64 o 
   2   4   5      622.59      525.55     12.72 o 
   3   4   5      554.06      545.52     18.01 o 
   4   4   5       75.27       88.70     14.79 o 
   5   4   5        0.14       36.43     26.01 o 
   6   4   5        0.06      -33.31     33.31 o 
  -6   5   5       65.42      113.47     28.63 o 
  -5   5   5       47.44       26.56     21.52 o 
  -4   5   5       64.12       22.89     22.51 o 
  -3   5   5     6463.81     6344.99    114.57 o 
  -2   5   5      638.73      686.45     18.11 o 
  -1   5   5     6758.27     6847.37    111.30 o 
   0   5   5     1479.51     1530.57     26.31 o 
   1   5   5      531.80      604.73     12.80 o 
   2   5   5      835.30      759.04     18.17 o 
   3   5   5      393.73      391.06     14.55 o 
   4   5   5       27.92       20.11     15.55 o 
   5   5   5      308.65      342.16     31.46 o 
   6   5   5        2.30      -31.70     31.70 o 
  -6   6   5        4.49      -36.52     42.62 o 
  -5   6   5      100.39       91.98     34.37 o 
  -4   6   5      927.87      892.48     33.61 o 
  -3   6   5      554.76      521.37     21.68 o 
  -2   6   5      358.88      316.73     12.03 o 
  -1   6   5      126.65      193.68      8.20 o 
   0   6   5    12494.46    12953.51    260.22 o 
   1   6   5      116.73      132.11      8.41 o 
   2   6   5     1172.15     1188.03     21.36 o 
   3   6   5       48.92       49.79     10.20 o 
   4   6   5       38.59       11.47     17.05 o 
   5   6   5        1.33       11.41     25.73 o 
   6   6   5        0.05       29.71     33.33 o 
  -6   7   5       31.95       61.55     55.11 o 
  -5   7   5        2.60        1.06     32.03 o 
  -4   7   5      185.06      250.95     42.14 o 
  -3   7   5      197.67      207.97     16.02 o 
  -2   7   5        8.08       18.85     11.13 o 
  -1   7   5      173.91      133.65     11.34 o 
   0   7   5        5.71        6.33      9.79 o 
   1   7   5       15.42       12.00      7.27 o 
   2   7   5       99.35      111.98      9.72 o 
   3   7   5      488.17      494.39     18.07 o 
   4   7   5      176.89      181.97     18.46 o 
   5   7   5      131.03      139.62     29.54 o 
   6   7   5        5.64       60.78     46.32 o 
  -5   8   5       36.34       53.10     34.60 o 
  -4   8   5      113.03      100.82     23.45 o 
  -3   8   5     1059.10      940.25     32.26 o 
  -2   8   5      218.54      217.89     12.98 o 
  -1   8   5     1233.05     1080.59     28.64 o 
   0   8   5     6619.90     6226.10    119.13 o 
   1   8   5      575.91      560.08     16.43 o 
   2   8   5     2543.62     2570.85     44.83 o 
   3   8   5        2.17       -5.04     20.81 o 
   4   8   5       49.30       54.97     26.20 o 
   5   8   5       55.56       25.19     39.16 o 
  -5   9   5      159.99      176.06     44.35 o 
  -4   9   5      300.75      281.13     31.36 o 
  -3   9   5      174.81      198.34     19.04 o 
  -2   9   5     1664.75     1528.11     39.62 o 
  -1   9   5       14.29       13.92     11.80 o 
   0   9   5      469.44      438.03     20.20 o 
   1   9   5      671.24      582.21     20.87 o 
   2   9   5       43.03       26.75     12.53 o 
   3   9   5      305.32      246.66     22.54 o 
   4   9   5       80.89       98.15     28.52 o 
   5   9   5        2.56       76.89     43.18 o 
  -5  10   5       45.63       53.74     41.56 o 
  -4  10   5      168.94      199.71     30.05 o 
  -3  10   5       71.65       74.79     22.86 o 
  -2  10   5      169.88      157.30     15.43 o 
  -1  10   5        5.95       11.44     16.79 o 
   0  10   5        8.02        9.63     12.43 o 
   1  10   5       28.89       26.83     10.51 o 
   2  10   5      363.44      396.05     21.45 o 
   3  10   5      235.89      197.84     23.70 o 
   4  10   5        0.90       13.62     27.62 o 
   5  10   5        5.94       33.22     48.26 o 
  -5  11   5        5.16       29.09     43.16 o 
  -4  11   5       46.24       66.33     29.41 o 
  -3  11   5      356.41      381.44     29.92 o 
  -2  11   5      757.29      779.23     42.38 o 
  -1  11   5       15.25       58.03     20.87 o 
   0  11   5       56.52       50.89     19.47 o 
   1  11   5       56.59       34.18     19.08 o 
   2  11   5      913.15      871.95     31.47 o 
   3  11   5       66.50       48.64     22.13 o 
   4  11   5       40.93       31.08     30.41 o 
   5  11   5        0.36      -25.29     55.43 o 
  -4  12   5       22.28       13.04     29.30 o 
  -3  12   5       62.24       30.70     24.39 o 
  -2  12   5      652.94      572.47     37.95 o 
  -1  12   5     1319.01     1380.70     59.76 o 
   0  12   5      483.81      490.12     28.52 o 
   1  12   5     1524.11     1481.84     58.97 o 
   2  12   5        7.73       12.71     17.40 o 
   3  12   5      193.70      238.51     46.62 o 
   4  12   5        0.82       37.93     32.11 o 
  -4  13   5       10.66      -10.38     36.70 o 
  -3  13   5        9.46       -1.22     37.77 o 
  -2  13   5      102.32      108.85     30.25 o 
  -1  13   5       11.58       15.73     25.95 o 
   0  13   5       34.78       67.68     26.19 o 
   1  13   5      581.20      593.19     38.67 o 
   2  13   5       46.32       35.61     22.43 o 
   3  13   5       10.03       -2.95     25.45 o 
   4  13   5       20.85      -15.50     33.43 o 
  -3  14   5      142.18      167.91     42.87 o 
  -2  14   5       40.80       32.01     47.07 o 
  -1  14   5      154.72      183.61     37.27 o 
   0  14   5       68.42       38.78     27.82 o 
   1  14   5      628.37      527.76     82.91 o 
   2  14   5        5.97       19.75     21.86 o 
   3  14   5       97.52      162.44     35.85 o 
  -3  15   5       83.55       74.28     43.59 o 
  -2  15   5      176.66      259.09     38.91 o 
  -1  15   5      205.94      246.53     36.00 o 
   0  15   5        2.81       -0.99     28.88 o 
   1  15   5        1.88      -10.56     34.23 o 
   2  15   5        8.17       63.93     34.18 o 
   3  15   5        5.73      -32.66     32.66 o 
  -2  16   5       20.81      -18.52     40.52 o 
  -1  16   5        2.74      -17.64     32.31 o 
   0  16   5      660.08      696.54     44.86 o 
   1  16   5       13.39       -9.52     30.82 o 
   2  16   5       37.36       72.55     47.95 o 
  -1  17   5        7.62      -33.05     33.40 o 
   0  17   5        0.98        2.04     32.81 o 
   1  17   5       28.34      -23.04     31.73 o 
  -6   0   6       10.03        7.47     45.37 o 
  -5   0   6      136.26      159.65     32.81 o 
  -4   0   6      389.33      418.63     32.17 o 
  -3   0   6     7154.64     7036.04    166.72 o 
  -2   0   6     1197.13     1191.41     35.70 o 
  -1   0   6     2323.51     2447.51     60.15 o 
   0   0   6     5305.93     5411.12    103.73 o 
   1   0   6      106.73      106.04     10.57 o 
   2   0   6     1945.43     2018.01     71.09 o 
   3   0   6     2938.20     2812.80     85.00 o 
   4   0   6      107.53       84.14     24.38 o 
   5   0   6        1.08      -16.41     29.43 o 
   6   0   6        0.35      -16.54     63.16 o 
  -6   1   6       82.82       80.15     32.20 o 
  -5   1   6       62.92       58.19     23.28 o 
  -4   1   6        0.72        4.31     16.07 o 
  -3   1   6      285.59      305.01     15.50 o 
  -2   1   6     1183.44     1239.75     25.65 o 
  -1   1   6     1147.00     1127.62     19.96 o 
   0   1   6      726.01      726.02     19.38 o 
   1   1   6     1945.02     1933.48     34.55 o 
   2   1   6     2166.37     2108.48     41.92 o 
   3   1   6      163.17      186.29     12.66 o 
   4   1   6       44.91       52.70     17.57 o 
   5   1   6       24.47       37.39     21.04 o 
   6   1   6       47.68       -4.55     32.47 o 
  -6   2   6       40.94       11.34     36.05 o 
  -5   2   6       45.89       49.14     23.19 o 
  -4   2   6      117.44      117.34     17.82 o 
  -3   2   6     2860.21     2908.88     57.18 o 
  -2   2   6      165.35      180.18     10.05 o 
  -1   2   6      207.88      183.24      8.33 o 
   0   2   6     2283.25     2265.75     38.46 o 
   1   2   6      136.50      130.42      8.00 o 
   2   2   6     1094.64     1101.23     20.71 o 
   3   2   6      849.77      849.61     22.06 o 
   4   2   6       42.77       33.28     16.77 o 
   5   2   6        1.21        7.35     25.58 o 
   6   2   6      106.63       57.03     33.36 o 
  -6   3   6       21.21       58.07     37.13 o 
  -5   3   6      187.57      185.00     25.27 o 
  -4   3   6       52.34       12.52     16.83 o 
  -3   3   6      852.28      873.89     24.79 o 
  -2   3   6     3226.46     3076.88     50.60 o 
  -1   3   6     2653.10     2584.39     44.89 o 
   0   3   6     1151.14     1030.91     20.86 o 
   1   3   6     4271.05     3786.85     68.81 o 
   2   3   6     4308.38     4129.77     59.50 o 
   3   3   6     2009.54     1987.50     36.72 o 
   4   3   6        2.11       -5.13     12.93 o 
   5   3   6       53.66       59.94     26.54 o 
   6   3   6       15.71       24.04     33.73 o 
  -6   4   6       30.92       35.55     30.87 o 
  -5   4   6        2.87       46.07     22.66 o 
  -4   4   6     1906.71     1892.19     46.24 o 
  -3   4   6      294.59      312.77     13.85 o 
  -2   4   6     4487.76     4405.75     74.90 o 
  -1   4   6     9995.17    10116.45    174.78 o 
   0   4   6     2071.05     2494.72     43.99 o 
   1   4   6     1402.13     1310.52     26.45 o 
   2   4   6        1.90        1.44      7.07 o 
   3   4   6       69.95       43.99     10.15 o 
   4   4   6      284.34      267.64     17.67 o 
   5   4   6       97.86       61.71     27.51 o 
   6   4   6        7.78       12.28     32.69 o 
  -6   5   6       45.30       62.13     42.46 o 
  -5   5   6       17.65       21.74     30.96 o 
  -4   5   6      297.92      328.92     29.01 o 
  -3   5   6       15.34       15.95      9.74 o 
  -2   5   6      806.83      787.11     23.21 o 
  -1   5   6      909.23     1082.78     25.77 o 
   0   5   6      169.51      269.45     12.61 o 
   1   5   6        0.02       -6.13      6.13 o 
   2   5   6      473.49      424.84     16.11 o 
   3   5   6       21.94        7.94      9.96 o 
   4   5   6      248.33      255.60     18.80 o 
   5   5   6       30.11       37.27     26.80 o 
   6   5   6        7.00       -1.99     39.40 o 
  -6   6   6       10.49       -4.78     41.85 o 
  -5   6   6       10.03       29.98     31.86 o 
  -4   6   6     1166.42     1162.20     46.02 o 
  -3   6   6      102.92      110.57     13.77 o 
  -2   6   6     1476.46     1442.71     31.71 o 
  -1   6   6     4958.14     4736.42     78.45 o 
   0   6   6        9.41       15.19      6.24 o 
   1   6   6      500.50      469.77     13.02 o 
   2   6   6      157.09      158.57      9.62 o 
   3   6   6       86.46       60.96     10.95 o 
   4   6   6      292.07      278.50     21.68 o 
   5   6   6       26.67        5.11     27.66 o 
   6   6   6        2.63       33.04     33.66 o 
  -6   7   6        0.45       46.60     44.35 o 
  -5   7   6       55.26       92.33     34.70 o 
  -4   7   6       55.60       51.44     25.08 o 
  -3   7   6        9.66       24.91     13.46 o 
  -2   7   6        5.25        7.30      8.62 o 
  -1   7   6     3026.20     3088.65     57.23 o 
   0   7   6     2471.15     2454.12     56.70 o 
   1   7   6     3559.07     3378.42     58.50 o 
   2   7   6      503.56      536.74     17.37 o 
   3   7   6      352.62      365.64     15.19 o 
   4   7   6      639.87      675.14     31.65 o 
   5   7   6      122.75       79.68     30.75 o 
   6   7   6        3.81       46.27     45.67 o 
  -5   8   6      218.65      138.16     36.92 o 
  -4   8   6       57.16       60.34     22.69 o 
  -3   8   6      124.36      115.94     21.79 o 
  -2   8   6       90.87       84.06     11.78 o 
  -1   8   6      214.09      247.10     17.87 o 
   0   8   6       17.24       26.75     11.93 o 
   1   8   6       66.13       60.05      9.73 o 
   2   8   6      181.07      198.25     14.21 o 
   3   8   6      142.26      151.75     21.44 o 
   4   8   6       25.82      -13.40     27.83 o 
   5   8   6        5.54      -17.43     38.92 o 
  -5   9   6        1.89       42.94     41.61 o 
  -4   9   6      152.34      165.51     25.70 o 
  -3   9   6       11.79      -16.29     16.29 o 
  -2   9   6      208.75      196.93     25.76 o 
  -1   9   6      790.49      763.89     27.29 o 
   0   9   6       68.29       78.34     14.52 o 
   1   9   6     1785.68     1789.21     35.50 o 
   2   9   6       86.15      116.40     13.90 o 
   3   9   6      132.06       88.86     24.79 o 
   4   9   6      566.61      534.03     55.56 o 
   5   9   6       51.83       94.52     60.63 o 
  -5  10   6      141.07      133.91     47.67 o 
  -4  10   6       72.26      107.30     35.78 o 
  -3  10   6      342.84      305.39     27.77 o 
  -2  10   6     1188.93     1155.00     36.55 o 
  -1  10   6     1253.21     1142.64     41.25 o 
   0  10   6      499.93      516.44     34.08 o 
   1  10   6      110.18      115.59     18.14 o 
   2  10   6       73.81       96.54     19.30 o 
   3  10   6      102.56       64.96     26.64 o 
   4  10   6       13.14       53.31     29.31 o 
   5  10   6       10.35       43.25     45.28 o 
  -5  11   6       12.52        9.63     41.92 o 
  -4  11   6       45.95       72.46     29.39 o 
  -3  11   6       74.83       86.27     24.30 o 
  -2  11   6      580.16      589.05     30.19 o 
  -1  11   6       14.85       -5.19     22.00 o 
   0  11   6      839.08      752.81     33.81 o 
   1  11   6        5.57      -16.12     19.36 o 
   2  11   6      208.20      220.89     19.66 o 
   3  11   6      341.21      337.35     27.95 o 
   4  11   6       86.10       70.78     30.96 o 
   5  11   6       15.82      -38.59     45.93 o 
  -4  12   6        6.62       -8.63     29.03 o 
  -3  12   6        3.31       -4.78     24.32 o 
  -2  12   6       40.76       60.23     32.78 o 
  -1  12   6      388.10      355.40     31.31 o 
   0  12   6      116.57      101.28     26.87 o 
   1  12   6       82.69       62.68     29.71 o 
   2  12   6        2.98       -2.94     17.51 o 
   3  12   6        1.75      -23.22     23.22 o 
   4  12   6       25.91       69.19     33.56 o 
  -4  13   6        4.70      -16.52     38.16 o 
  -3  13   6       64.62       92.02     28.65 o 
  -2  13   6      164.92      188.66     52.33 o 
  -1  13   6        4.49      -12.90     39.42 o 
   0  13   6      892.23      889.49     45.82 o 
   1  13   6      178.35      154.34     30.14 o 
   2  13   6      212.55      231.10     25.76 o 
   3  13   6      357.53      494.80     62.62 o 
   4  13   6       39.32       55.40     35.37 o 
  -3  14   6      165.03      122.85     58.31 o 
  -2  14   6      107.91      141.35     39.74 o 
  -1  14   6       15.68        4.87     28.21 o 
   0  14   6       47.98      115.65     30.85 o 
   1  14   6      102.24      105.22     44.54 o 
   2  14   6        4.42      -23.66     32.31 o 
   3  14   6       49.84       23.47     28.01 o 
  -3  15   6       23.24      -30.00     44.63 o 
  -2  15   6       30.47       36.94     40.54 o 
  -1  15   6      175.27      153.44     52.25 o 
   0  15   6      113.38      103.81     32.26 o 
   1  15   6        8.15       -6.76     32.70 o 
   2  15   6        9.15      -15.93     33.74 o 
   3  15   6        3.76      -32.02     32.02 o 
  -2  16   6        5.85       16.18     41.74 o 
  -1  16   6       13.99       23.93     34.12 o 
   0  16   6      259.79      277.61     38.32 o 
   1  16   6        0.79        9.62     32.27 o 
   2  16   6       47.53      -46.07     48.36 o 
   0  17   6       21.65      -13.39     32.66 o 
  -6   1   7      106.65      106.94     33.28 o 
  -5   1   7      152.73      125.18     24.80 o 
  -4   1   7       23.51      -13.34     16.48 o 
  -3   1   7     1240.80     1197.66     29.95 o 
  -2   1   7     3406.15     3666.70     63.26 o 
  -1   1   7     8732.82     8760.70    134.20 o 
   0   1   7      270.94      270.79      9.93 o 
   1   1   7    10009.25     9955.98    219.92 o 
   2   1   7      190.69      220.85     14.76 o 
   3   1   7     1506.10     1402.18     32.12 o 
   4   1   7      366.81      383.48     23.02 o 
   5   1   7      446.39      438.22     28.02 o 
   6   1   7       38.13        7.64     36.53 o 
  -6   2   7       35.02       44.54     36.05 o 
  -5   2   7       15.34       17.82     23.05 o 
  -4   2   7      758.74      740.50     32.76 o 
  -3   2   7       13.62        9.90     11.62 o 
  -2   2   7      456.87      504.64     20.84 o 
  -1   2   7      144.30      142.07      7.53 o 
   0   2   7     8282.91     8498.95    139.19 o 
   1   2   7      749.18      710.21     17.08 o 
   2   2   7     9431.45     9214.54    161.53 o 
   3   2   7      270.62      277.63     13.61 o 
   4   2   7      184.27      235.29     20.44 o 
   5   2   7        1.13        6.90     23.65 o 
   6   2   7        2.88       45.57     33.36 o 
  -6   3   7        4.74      -15.19     34.73 o 
  -5   3   7       73.19       99.97     24.00 o 
  -4   3   7       89.54       77.09     17.64 o 
  -3   3   7        1.72       -3.85     11.11 o 
  -2   3   7     1667.06     1592.91     29.49 o 
  -1   3   7      575.84      580.07     15.13 o 
   0   3   7     1625.16     1443.66     33.08 o 
   1   3   7       14.29       12.18      6.88 o 
   2   3   7       41.28       37.26      7.63 o 
   3   3   7        1.06       -5.83     10.61 o 
   4   3   7      416.54      375.27     18.51 o 
   5   3   7       36.34       71.32     45.81 o 
   6   3   7        9.60      -28.04     31.98 o 
  -6   4   7       20.14       80.34     44.33 o 
  -5   4   7        6.36        7.69     22.68 o 
  -4   4   7     1213.65     1144.38     45.66 o 
  -3   4   7       66.19       43.56     11.68 o 
  -2   4   7      331.79      360.38     14.87 o 
  -1   4   7      425.27      507.02     14.15 o 
   0   4   7     9534.44     9823.64    159.60 o 
   1   4   7      943.02      902.09     21.04 o 
   2   4   7      216.58      213.59     13.42 o 
   3   4   7      387.48      416.97     17.25 o 
   4   4   7       57.31       77.98     15.34 o 
   5   4   7        4.32      -10.32     26.34 o 
   6   4   7       15.74       88.89     34.65 o 
  -6   5   7      235.47      280.60     46.27 o 
  -5   5   7      142.38      159.25     36.07 o 
  -4   5   7      300.40      286.64     27.77 o 
  -3   5   7     2365.23     2273.63     51.85 o 
  -2   5   7     8987.84     8498.51    139.53 o 
  -1   5   7     3325.16     3394.32     58.17 o 
   0   5   7     6947.04     6507.90    124.70 o 
   1   5   7      205.87      174.73      9.43 o 
   2   5   7       28.78       22.04      7.94 o 
   3   5   7       24.38       22.68      9.28 o 
   4   5   7      441.46      423.72     22.09 o 
   5   5   7       42.22       57.86     27.81 o 
   6   5   7       16.19       42.90     34.53 o 
  -6   6   7        2.23       -5.63     40.11 o 
  -5   6   7        1.70       10.00     33.26 o 
  -4   6   7      274.49      207.70     26.19 o 
  -3   6   7     2491.42     2345.79     56.59 o 
  -2   6   7      874.55      867.42     23.24 o 
  -1   6   7      362.54      361.20     11.64 o 
   0   6   7      828.08      848.75     23.23 o 
   1   6   7     1615.37     1646.04     28.41 o 
   2   6   7      855.86      805.00     18.93 o 
   3   6   7       52.91       59.01     12.46 o 
   4   6   7        3.04        2.16     17.81 o 
   5   6   7       23.80        9.82     28.08 o 
   6   6   7        0.28      -23.78     39.48 o 
  -6   7   7        0.07      -24.14     41.60 o 
  -5   7   7       27.47       52.49     36.03 o 
  -4   7   7      365.63      346.64     34.56 o 
  -3   7   7      995.58      942.50     32.94 o 
  -2   7   7     1088.07     1082.25     24.56 o 
  -1   7   7       14.85       25.56      8.07 o 
   0   7   7      240.93      196.96     12.82 o 
   1   7   7      370.39      362.76     14.76 o 
   2   7   7       34.32       34.82      8.55 o 
   3   7   7        0.02       12.46     12.82 o 
   4   7   7      114.85      143.91     22.25 o 
   5   7   7        1.69        3.63     31.07 o 
  -5   8   7       39.03       44.63     34.49 o 
  -4   8   7        5.30      -14.13     24.90 o 
  -3   8   7      523.41      540.89     28.53 o 
  -2   8   7        4.03       15.94     11.37 o 
  -1   8   7      242.52      284.45     13.89 o 
   0   8   7       11.76       14.31     10.82 o 
   1   8   7     2525.77     2406.54     51.96 o 
   2   8   7     1166.13     1072.06     29.17 o 
   3   8   7      685.34      735.70     39.45 o 
   4   8   7       41.54       77.60     27.15 o 
   5   8   7        3.98       -4.44     43.19 o 
  -5   9   7        0.22      -12.46     39.18 o 
  -4   9   7        9.78       26.61     23.78 o 
  -3   9   7      616.70      622.22     32.93 o 
  -2   9   7      263.08      265.21     20.71 o 
  -1   9   7     1167.92     1148.19     38.56 o 
   0   9   7      688.32      689.40     26.65 o 
   1   9   7     1474.36     1388.56     30.30 o 
   2   9   7        8.91        7.20     16.67 o 
   3   9   7      264.09      273.55     28.18 o 
   4   9   7        0.31       -6.99     27.32 o 
   5   9   7      108.65       70.48     46.63 o 
  -5  10   7      114.49      155.16     45.06 o 
  -4  10   7       77.52        6.59     38.25 o 
  -3  10   7      419.10      424.27     45.17 o 
  -2  10   7      167.80      167.00     20.30 o 
  -1  10   7       31.74       36.43     22.32 o 
   0  10   7       11.99      -14.74     20.73 o 
   1  10   7      606.56      579.42     21.09 o 
   2  10   7     1776.35     1700.61     51.87 o 
   3  10   7      252.02      261.64     37.34 o 
   4  10   7       13.85       12.25     28.87 o 
   5  10   7        0.01       17.23     51.06 o 
  -5  11   7       15.87       19.93     43.75 o 
  -4  11   7       66.13      104.67     30.77 o 
  -3  11   7      341.02      307.10     29.39 o 
  -2  11   7      295.02      333.79     37.49 o 
  -1  11   7     1054.35     1067.21     75.28 o 
   0  11   7      322.42      336.19     50.33 o 
   1  11   7        7.59      -24.98     24.98 o 
   2  11   7       12.87      -12.52     16.49 o 
   3  11   7       45.51       39.31     27.44 o 
   4  11   7        1.44      -30.25     30.25 o 
  -4  12   7      274.16      305.98     35.71 o 
  -3  12   7       57.58      104.19     26.43 o 
  -2  12   7       35.06       59.18     33.79 o 
  -1  12   7      108.47       73.16     38.48 o 
   0  12   7     1086.47     1029.60     47.76 o 
   1  12   7       23.50        8.29     26.76 o 
   2  12   7     1503.72     1592.24     46.44 o 
   3  12   7       25.11       57.44     30.12 o 
   4  12   7        6.48      -25.67     31.89 o 
  -4  13   7        5.33      -29.27     34.75 o 
  -3  13   7       59.96       82.06     26.49 o 
  -2  13   7       71.16        8.45     34.69 o 
  -1  13   7       11.13      -28.16     30.97 o 
   0  13   7       16.21       21.06     27.73 o 
   1  13   7        2.18       -5.83     28.01 o 
   2  13   7       15.39       -3.58     39.30 o 
   3  13   7       37.26      -18.31     30.06 o 
   4  13   7        1.83       16.18     34.83 o 
  -3  14   7       25.11       47.03     42.48 o 
  -2  14   7       91.39       62.66     39.13 o 
  -1  14   7       23.69       38.00     35.75 o 
   0  14   7       65.70        6.27     30.23 o 
   1  14   7       74.79       56.04     42.58 o 
   2  14   7       57.15       34.42     41.14 o 
   3  14   7       12.35      -20.76     31.54 o 
  -3  15   7      109.57      124.30     46.77 o 
  -2  15   7       89.95       66.79     41.17 o 
  -1  15   7      440.93      514.95     56.69 o 
   0  15   7      237.62      215.65     36.42 o 
   1  15   7       57.15       45.22     34.79 o 
   2  15   7        5.48      -38.50     43.59 o 
   3  15   7        0.11       41.21     33.76 o 
  -2  16   7        7.50       22.67     43.25 o 
  -1  16   7       44.97       72.27     41.31 o 
   0  16   7       40.11      106.12     41.68 o 
   1  16   7      147.71      120.20     41.41 o 
   2  16   7        0.48       -4.96     65.91 o 
  -6   0   8        3.96       62.15     46.13 o 
  -5   0   8      690.25      597.01     52.73 o 
  -4   0   8     1775.48     1747.53     64.74 o 
  -3   0   8      433.71      410.03     27.32 o 
  -2   0   8     1134.81      937.90     32.31 o 
  -1   0   8     3569.66     3493.76     85.02 o 
   0   0   8     8173.70     8049.61    167.78 o 
   1   0   8     5497.57     4906.85    260.81 o 
   2   0   8      308.66      269.42     21.00 o 
   3   0   8      875.15      887.82     30.39 o 
   4   0   8       10.95       12.89     33.04 o 
   5   0   8        5.87       20.61     30.30 o 
   6   0   8       50.62      -61.76     61.76 o 
  -6   1   8       30.22      -30.91     30.91 o 
  -5   1   8      225.96      224.37     27.26 o 
  -4   1   8      239.34      215.45     20.74 o 
  -3   1   8      180.12      160.19     14.43 o 
  -2   1   8      242.91      330.95     13.15 o 
  -1   1   8     1674.86     1876.38     33.23 o 
   0   1   8       12.53       35.77      8.56 o 
   1   1   8        7.92       10.57      8.09 o 
   2   1   8      116.60      112.06     14.68 o 
   3   1   8      631.63      654.13     23.54 o 
   4   1   8      189.00      208.87     21.03 o 
   5   1   8       17.98       49.85     22.62 o 
   6   1   8       76.56      134.15     40.78 o 
  -6   2   8        1.50      -14.99     35.64 o 
  -5   2   8        0.88      -22.69     22.69 o 
  -4   2   8      422.76      461.14     23.58 o 
  -3   2   8      323.31      349.92     16.67 o 
  -2   2   8     1875.75     1936.48     39.52 o 
  -1   2   8     2148.57     2145.77     37.01 o 
   0   2   8      152.97      129.96     10.02 o 
   1   2   8     3157.10     2957.26     64.30 o 
   2   2   8     5269.56     5093.89    110.16 o 
   3   2   8      256.88      252.99     13.84 o 
   4   2   8       27.50       21.29     20.32 o 
   5   2   8        0.87      -24.24     24.24 o 
   6   2   8        2.48        9.44     32.69 o 
  -6   3   8        5.11        8.56     35.80 o 
  -5   3   8      258.29      305.41     28.04 o 
  -4   3   8      542.61      593.18     27.78 o 
  -3   3   8      671.93      663.84     21.76 o 
  -2   3   8      689.73      669.81     19.34 o 
  -1   3   8      219.54      234.83     12.20 o 
   0   3   8       78.36       83.52      9.69 o 
   1   3   8     9790.21     9909.15    172.98 o 
   2   3   8      884.97      777.20     19.91 o 
   3   3   8       94.98      101.88     10.46 o 
   4   3   8      243.85      254.00     19.93 o 
   5   3   8        1.04      -19.35     26.35 o 
   6   3   8       62.93       60.56     34.89 o 
  -6   4   8        1.44      -31.65     31.65 o 
  -5   4   8       14.61       -7.60     21.81 o 
  -4   4   8      248.74      229.97     18.28 o 
  -3   4   8     4850.41     4641.80     94.04 o 
  -2   4   8      515.88      483.56     15.58 o 
  -1   4   8     3991.43     3953.26     67.59 o 
   0   4   8     3175.57     3165.15     55.87 o 
   1   4   8      649.15      630.78     17.95 o 
   2   4   8      347.26      363.43     13.11 o 
   3   4   8       50.38       29.52      9.92 o 
   4   4   8        0.84       21.53     15.60 o 
   5   4   8        0.79      -26.68     26.68 o 
   6   4   8        3.36        7.39     34.59 o 
  -6   5   8       22.64       42.05     41.28 o 
  -5   5   8       64.30       38.46     34.26 o 
  -4   5   8        0.71        0.54     22.82 o 
  -3   5   8      267.01      268.35     17.70 o 
  -2   5   8      429.78      442.31     15.28 o 
  -1   5   8        9.01       -1.05      7.73 o 
   0   5   8       57.27       46.15      8.75 o 
   1   5   8       92.56      104.28     10.02 o 
   2   5   8        0.97       -0.25      7.72 o 
   3   5   8      106.59      102.38     12.65 o 
   4   5   8       54.63       65.77     22.40 o 
   5   5   8        0.09      -24.96     27.22 o 
   6   5   8        0.30       67.13     34.64 o 
  -6   6   8        2.70      -39.60     41.25 o 
  -5   6   8       38.57       86.91     35.69 o 
  -4   6   8       75.32       88.57     24.68 o 
  -3   6   8     2816.86     2717.73     66.51 o 
  -2   6   8      563.92      578.72     17.58 o 
  -1   6   8     1210.32     1152.38     26.59 o 
   0   6   8     4113.85     3866.14     66.36 o 
   1   6   8      166.99      192.53     11.14 o 
   2   6   8      569.00      543.39     15.69 o 
   3   6   8       45.01       28.75     15.14 o 
   4   6   8        0.29        5.33     18.28 o 
   5   6   8        8.64      -12.64     33.03 o 
   6   6   8        7.66      -24.60     40.03 o 
  -5   7   8       44.30      -22.07     35.10 o 
  -4   7   8      351.55      352.57     35.03 o 
  -3   7   8     1184.06     1261.66     41.21 o 
  -2   7   8      181.53      171.82     12.25 o 
  -1   7   8      101.52      102.41      9.94 o 
   0   7   8      884.95      803.21     19.82 o 
   1   7   8      460.18      444.40     13.20 o 
   2   7   8      827.27      760.74     18.67 o 
   3   7   8     1098.98     1007.60     31.01 o 
   4   7   8        7.55       28.86     21.73 o 
   5   7   8       24.80       37.45     33.04 o 
  -5   8   8        0.37       -8.26     55.17 o 
  -4   8   8      299.69      248.30     27.50 o 
  -3   8   8      138.60      106.71     59.63 o 
  -2   8   8      485.30      454.78     16.93 o 
  -1   8   8      728.61      752.46     21.24 o 
   0   8   8      143.45      155.54     10.33 o 
   1   8   8      403.72      408.66     16.83 o 
   2   8   8      328.78      370.43     18.29 o 
   3   8   8       41.43       46.53     14.96 o 
   4   8   8       48.72       40.40     26.20 o 
   5   8   8        9.63      -25.89     73.48 o 
  -5   9   8        1.31       18.27     42.11 o 
  -4   9   8       68.86       98.25     39.72 o 
  -3   9   8      343.96      335.87     31.09 o 
  -2   9   8      144.67      145.39     18.97 o 
  -1   9   8      300.51      288.96     24.99 o 
   0   9   8      598.98      594.13     28.28 o 
   1   9   8     1361.33     1283.31     33.76 o 
   2   9   8      807.77      759.30     29.66 o 
   3   9   8      609.08      521.58     36.21 o 
   4   9   8       36.54      -26.59     26.59 o 
   5   9   8      110.96       95.62     47.38 o 
  -5  10   8      154.71      107.21     44.63 o 
  -4  10   8      121.36      122.93     30.72 o 
  -3  10   8      166.53      163.99     28.21 o 
  -2  10   8      771.48      762.24     37.58 o 
  -1  10   8     1089.60     1109.06     60.14 o 
   0  10   8      709.34      609.41     45.74 o 
   1  10   8      746.83      694.08     34.14 o 
   2  10   8      617.21      585.49     31.44 o 
   3  10   8       52.40       75.94     28.05 o 
   4  10   8        7.37        3.12     30.16 o 
   5  10   8       12.43        3.89     46.34 o 
  -4  11   8       98.00       97.56     30.53 o 
  -3  11   8        1.01       12.87     40.39 o 
  -2  11   8       37.64       32.83     31.40 o 
  -1  11   8        2.31       -4.24     44.38 o 
   0  11   8       59.31       70.29     32.22 o 
   1  11   8      619.37      602.09     50.82 o 
   2  11   8       16.83       -4.12     19.80 o 
   3  11   8        6.41      -21.98     26.59 o 
   4  11   8      368.72      426.62     75.91 o 
  -4  12   8       59.39       51.93     31.16 o 
  -3  12   8       23.00       12.44     24.99 o 
  -2  12   8      329.35      223.83     77.82 o 
  -1  12   8       92.25       55.81     32.13 o 
   0  12   8       26.75       78.12     35.49 o 
   1  12   8      164.80      126.44     39.55 o 
   2  12   8       67.76       49.56     26.01 o 
   3  12   8        2.81        8.67     29.98 o 
   4  12   8        6.10      -33.01     33.01 o 
  -4  13   8       24.29       30.40     32.13 o 
  -3  13   8       70.58       80.46     25.98 o 
  -2  13   8      654.45      697.46     56.29 o 
  -1  13   8      309.11      268.21     39.81 o 
   0  13   8       21.45      -30.54     33.32 o 
   1  13   8      777.71      725.01     56.51 o 
   2  13   8       61.51       86.74     36.98 o 
   3  13   8        4.68       10.40     31.22 o 
   4  13   8      148.85      186.90     39.22 o 
  -3  14   8       11.52        5.12     41.85 o 
  -2  14   8      167.55      108.22     39.40 o 
  -1  14   8      530.19      433.86     46.64 o 
   0  14   8      111.15       64.38     38.46 o 
   1  14   8      129.83      120.12     66.61 o 
   2  14   8       25.61      -41.86     43.48 o 
   3  14   8        0.02      -31.71     31.71 o 
  -2  15   8      184.92      192.89     47.09 o 
  -1  15   8       45.18       76.60     40.16 o 
   0  15   8        8.90       -1.19     40.32 o 
   1  15   8       40.01       10.83     44.98 o 
   2  15   8        0.16      -14.16     45.89 o 
  -2  16   8      129.31      111.03     47.19 o 
  -1  16   8       95.59       29.90     41.00 o 
   0  16   8       75.58       77.73     59.66 o 
   1  16   8        7.35       47.48     45.38 o 
  -6   1   9      152.47      133.13     34.04 o 
  -5   1   9       13.84       33.81     24.37 o 
  -4   1   9       12.92       12.53     17.82 o 
  -3   1   9        8.10        2.57     12.55 o 
  -2   1   9     2329.04     2079.05     39.92 o 
  -1   1   9     5353.06     5362.08     90.28 o 
   0   1   9     7167.27     7208.66    128.62 o 
   1   1   9      149.93      154.86     17.23 o 
   2   1   9     2833.63     2709.39     63.73 o 
   3   1   9      631.76      611.03     20.64 o 
   4   1   9      547.93      536.94     26.18 o 
   5   1   9       62.08       50.45     25.38 o 
   6   1   9       89.21      110.75     44.72 o 
  -6   2   9       23.73       71.37     80.23 o 
  -5   2   9       46.12       52.59     31.56 o 
  -4   2   9      696.66      695.66     28.02 o 
  -3   2   9     1569.54     1492.09     35.21 o 
  -2   2   9     2705.72     2755.09     53.46 o 
  -1   2   9      441.69      434.61     14.12 o 
   0   2   9      118.78      156.28     11.72 o 
   1   2   9       98.14      103.65     11.03 o 
   2   2   9     4138.40     3769.65     84.55 o 
   3   2   9      358.98      342.84     14.03 o 
   4   2   9      340.47      330.85     23.38 o 
   5   2   9      103.49      131.42     26.50 o 
   6   2   9        6.62       11.95     38.86 o 
  -6   3   9        6.12      -28.30     34.09 o 
  -5   3   9       91.07       81.79     24.19 o 
  -4   3   9       20.61       21.48     18.29 o 
  -3   3   9      686.55      716.21     22.63 o 
  -2   3   9       36.09       18.18     13.02 o 
  -1   3   9     1849.83     2015.71     44.53 o 
   0   3   9      418.74      477.73     17.35 o 
   1   3   9     4850.18     4854.41     83.15 o 
   2   3   9      295.55      266.98     16.18 o 
   3   3   9      103.12      112.60     12.53 o 
   4   3   9      211.49      197.92     29.21 o 
   5   3   9      202.28      232.38     34.34 o 
   6   3   9        9.34      -20.44     33.56 o 
  -6   4   9       36.71       39.58     32.85 o 
  -5   4   9        3.71        1.99     21.84 o 
  -4   4   9       31.41       16.83     15.16 o 
  -3   4   9     1015.71     1076.22     32.61 o 
  -2   4   9      769.80      697.23     22.82 o 
  -1   4   9      112.62      134.27     11.24 o 
   0   4   9     2128.91     2158.18     51.05 o 
   1   4   9       69.92       91.23     10.58 o 
   2   4   9       54.50       54.15     10.12 o 
   3   4   9      324.23      324.36     17.35 o 
   4   4   9        0.79        2.57     16.47 o 
   5   4   9      100.23      138.27     34.22 o 
   6   4   9        3.09       19.22     33.62 o 
  -6   5   9       54.89      129.01     43.47 o 
  -5   5   9      103.76      121.23     35.37 o 
  -4   5   9      384.68      387.45     29.79 o 
  -3   5   9       52.35       41.95     14.16 o 
  -2   5   9       53.94       54.93     10.83 o 
  -1   5   9     4716.91     4718.48     80.30 o 
   0   5   9     1450.29     1349.01     56.22 o 
   1   5   9     6703.39     6509.19    109.46 o 
   2   5   9      334.06      380.68     16.76 o 
   3   5   9       42.81       67.47     15.08 o 
   4   5   9      205.22      185.93     21.45 o 
   5   5   9       30.86      -15.18     35.48 o 
   6   5   9        1.22       54.53     35.28 o 
  -6   6   9        0.69       53.02     47.26 o 
  -5   6   9       26.49       24.82     33.50 o 
  -4   6   9     1002.62      868.54     45.86 o 
  -3   6   9     3557.36     3329.13     78.77 o 
  -2   6   9     3020.95     2871.73     52.50 o 
  -1   6   9      485.44      504.39     15.54 o 
   0   6   9        2.12        0.79      9.45 o 
   1   6   9        4.98       -6.74      6.93 o 
   2   6   9      827.88      781.89     21.19 o 
   3   6   9        2.66       -1.94     15.78 o 
   4   6   9        2.77       35.05     19.59 o 
   5   6   9       46.32       57.15     34.68 o 
  -5   7   9      144.63      123.94     36.74 o 
  -4   7   9       98.56       61.77     28.99 o 
  -3   7   9      197.73      206.60     23.23 o 
  -2   7   9        3.33        5.40      9.45 o 
  -1   7   9     1327.63     1295.56     30.07 o 
   0   7   9       32.25       28.40     10.92 o 
   1   7   9      270.53      269.67     14.26 o 
   2   7   9      131.06      143.92     11.69 o 
   3   7   9        2.66       31.15     18.14 o 
   4   7   9        2.97       25.83     22.30 o 
   5   7   9      102.80      125.98     35.01 o 
  -5   8   9       36.88       16.51     37.67 o 
  -4   8   9     1044.32     1222.22     66.43 o 
  -3   8   9       19.08       38.06     23.34 o 
  -2   8   9     1121.70     1060.16     29.61 o 
  -1   8   9     1061.15     1079.79     26.45 o 
   0   8   9       75.46       73.37     10.90 o 
   1   8   9       13.98       -4.46     12.44 o 
   2   8   9     2340.09     2198.54     44.94 o 
   3   8   9        9.62      -16.63     17.16 o 
   4   8   9      287.62      341.38     27.40 o 
   5   8   9        2.64       61.35     31.80 o 
  -5   9   9       18.28        8.65     35.32 o 
  -4   9   9        0.46       -1.12     23.88 o 
  -3   9   9      112.78       86.91     22.67 o 
  -2   9   9      463.94      462.04     21.56 o 
  -1   9   9      337.64      349.45     17.35 o 
   0   9   9     2380.89     2153.60     55.96 o 
   1   9   9     1501.67     1472.55     41.36 o 
   2   9   9        3.38        5.37     21.28 o 
   3   9   9       46.34      100.25     27.57 o 
   4   9   9        3.24       -8.49     29.78 o 
   5   9   9        0.01       49.69     45.97 o 
  -5  10   9        0.63      -19.53     44.51 o 
  -4  10   9       30.59       32.53     28.90 o 
  -3  10   9       30.52       43.23     24.83 o 
  -2  10   9       23.20       54.05     25.93 o 
  -1  10   9        3.80        1.48     23.42 o 
   0  10   9       61.99      -15.90     43.97 o 
   1  10   9        0.40       -3.24     14.89 o 
   2  10   9        4.41        2.73     22.95 o 
   3  10   9       26.16       49.05     27.75 o 
   4  10   9       10.75       31.81     31.60 o 
   5  10   9        6.97       21.72     48.61 o 
  -4  11   9       23.63      -14.37     29.30 o 
  -3  11   9        5.78       32.06     25.96 o 
  -2  11   9      126.72      118.63     35.81 o 
  -1  11   9      153.22      185.12     34.38 o 
   0  11   9     1580.15     1396.06    101.15 o 
   1  11   9      364.51      288.05     54.54 o 
   2  11   9       80.01       95.66     37.00 o 
   3  11   9       21.22        7.80     28.15 o 
   4  11   9        8.06      -26.44     31.26 o 
  -4  12   9        2.38      -30.76     30.76 o 
  -3  12   9      299.57      282.85     30.57 o 
  -2  12   9       97.73      122.34     37.60 o 
  -1  12   9      256.82      249.23     40.87 o 
   0  12   9        5.69      -33.93     33.93 o 
   1  12   9      247.45      172.33     40.70 o 
   2  12   9       18.86       19.94     26.16 o 
   3  12   9      405.86      410.71     38.51 o 
   4  12   9        0.82       25.29     35.00 o 
  -4  13   9        0.68       24.21     32.99 o 
  -3  13   9       11.34       43.48     40.22 o 
  -2  13   9       57.85       61.46     37.19 o 
  -1  13   9      222.88      289.73     42.03 o 
   0  13   9       25.58       40.85     62.13 o 
   1  13   9       80.13       82.48     64.80 o 
   2  13   9       10.68      -20.60     38.83 o 
   3  13   9        2.87        9.89     34.35 o 
  -3  14   9      344.30      390.06     69.03 o 
  -2  14   9       14.67       -2.39     65.88 o 
  -1  14   9       40.25       80.54     40.74 o 
   0  14   9      171.66      158.56     43.98 o 
   1  14   9      146.60      256.35     73.24 o 
   2  14   9      117.56      128.34     48.66 o 
   3  14   9      122.92      164.05     36.79 o 
  -2  15   9      122.77       99.64     44.61 o 
  -1  15   9       66.89      103.58     44.33 o 
   0  15   9      141.38      169.50     45.20 o 
   1  15   9       93.46      184.79     49.84 o 
   2  15   9       84.61       66.36     50.88 o 
  -1  16   9        9.81       66.19     52.00 o 
   0  16   9        8.26       50.89     45.77 o 
   1  16   9       37.06       36.85     55.94 o 
  -6   0  10       29.38       36.19     46.49 o 
  -5   0  10       67.05       42.34     38.22 o 
  -4   0  10      393.59      503.17     36.05 o 
  -3   0  10     1131.01     1063.25     50.45 o 
  -2   0  10       33.93       97.74     17.97 o 
  -1   0  10     5250.38     5476.78    131.24 o 
   0   0  10     4132.10     4309.24    106.34 o 
   1   0  10     1493.02     1371.85     98.89 o 
   2   0  10     2157.63     2243.39     85.35 o 
   3   0  10       50.70       96.34     29.69 o 
   4   0  10      120.70      133.73     29.54 o 
   5   0  10       27.48       -8.51     40.13 o 
   6   0  10       30.66      -63.91     63.91 o 
  -6   1  10        3.89      -21.60     33.74 o 
  -5   1  10       66.40       66.08     28.15 o 
  -4   1  10      119.84      192.91     20.67 o 
  -3   1  10      804.48      851.40     26.32 o 
  -2   1  10      435.80      465.86     18.62 o 
  -1   1  10     1011.71     1046.20     24.59 o 
   0   1  10      160.00      186.62     12.44 o 
   1   1  10      151.26      149.92     12.48 o 
   2   1  10       49.82       53.27     14.54 o 
   3   1  10      193.65      192.16     19.74 o 
   4   1  10       41.26       34.83     19.37 o 
   5   1  10        4.85        0.18     25.54 o 
   6   1  10        5.51       19.13     65.66 o 
  -6   2  10        5.54      -34.68     35.47 o 
  -5   2  10       13.42       -7.01     27.21 o 
  -4   2  10      479.69      469.30     27.07 o 
  -3   2  10      798.25      827.48     28.51 o 
  -2   2  10      164.40      162.40     14.29 o 
  -1   2  10      351.12      385.88     14.83 o 
   0   2  10     1906.52     1995.17     45.91 o 
   1   2  10        8.97       16.02     11.63 o 
   2   2  10      775.51      749.11     27.78 o 
   3   2  10      166.45      153.97     12.58 o 
   4   2  10      325.44      363.92     24.52 o 
   5   2  10       68.22       73.82     26.39 o 
   6   2  10       14.24       -9.40     39.85 o 
  -6   3  10       63.96       86.16     37.02 o 
  -5   3  10       40.04       49.98     23.52 o 
  -4   3  10      377.43      381.15     25.11 o 
  -3   3  10     2133.73     2047.09     44.73 o 
  -2   3  10     1609.89     1557.59     39.50 o 
  -1   3  10     3232.22     3178.85     72.27 o 
   0   3  10      579.50      575.58     21.50 o 
   1   3  10     1376.92     1418.08     35.92 o 
   2   3  10        4.17        3.11     12.49 o 
   3   3  10      183.57      141.24     15.26 o 
   4   3  10       97.17      117.81     22.24 o 
   5   3  10       49.82        7.96     29.22 o 
   6   3  10        2.66       43.01     40.43 o 
  -6   4  10       56.16       66.81     50.72 o 
  -5   4  10       40.19       29.56     22.27 o 
  -4   4  10      109.57      115.09     19.35 o 
  -3   4  10      829.77      784.20     29.82 o 
  -2   4  10     2238.63     2093.25     52.58 o 
  -1   4  10     2349.16     2333.37     47.35 o 
   0   4  10     2655.74     2774.43     51.35 o 
   1   4  10     3221.06     2946.73     64.56 o 
   2   4  10        8.50      -11.72     11.72 o 
   3   4  10      467.28      488.80     22.36 o 
   4   4  10        5.71       -7.13     23.69 o 
   5   4  10       18.78      -24.86     29.65 o 
   6   4  10        1.12       -8.56     35.45 o 
  -6   5  10        0.00      -25.54     51.08 o 
  -5   5  10       26.15        5.20     33.97 o 
  -4   5  10      133.06      155.71     25.97 o 
  -3   5  10      174.89      174.92     22.34 o 
  -2   5  10       15.33       37.72     12.88 o 
  -1   5  10      423.46      426.30     15.48 o 
   0   5  10      427.30      407.72     17.59 o 
   1   5  10     1102.15     1097.00     27.17 o 
   2   5  10      118.20      114.20     12.76 o 
   3   5  10       59.35       50.83     17.59 o 
   4   5  10       17.37       -6.46     19.40 o 
   5   5  10       12.25       -5.49     29.39 o 
  -5   6  10      108.99      153.63     37.68 o 
  -4   6  10      131.64      103.05     30.73 o 
  -3   6  10      712.95      721.99     35.56 o 
  -2   6  10      952.64      947.99     26.72 o 
  -1   6  10     1269.77     1284.76     28.45 o 
   0   6  10      750.98      704.57     27.24 o 
   1   6  10     3172.64     3028.13     56.17 o 
   2   6  10      124.95      115.94     12.83 o 
   3   6  10      304.08      321.96     23.65 o 
   4   6  10        0.55       -7.42     21.92 o 
   5   6  10       11.90       32.08     41.70 o 
  -5   7  10      140.84      169.44     43.41 o 
  -4   7  10       52.34       40.49     28.85 o 
  -3   7  10     1290.24     1201.33     45.08 o 
  -2   7  10     1923.22     1977.32     46.99 o 
  -1   7  10      108.17      110.76     12.01 o 
   0   7  10     1859.21     1684.98     38.03 o 
   1   7  10     1982.30     2016.83     36.15 o 
   2   7  10       50.11       43.27     13.14 o 
   3   7  10       35.13       16.54     20.63 o 
   4   7  10      287.79      271.01     31.33 o 
   5   7  10        0.94      -15.49     35.35 o 
  -5   8  10        7.70      -17.79     35.71 o 
  -4   8  10       53.18       89.29     30.31 o 
  -3   8  10      197.56      215.28     28.25 o 
  -2   8  10       46.59       38.93     13.28 o 
  -1   8  10      487.41      447.80     16.79 o 
   0   8  10      595.18      640.99     21.00 o 
   1   8  10        6.01        3.23     10.37 o 
   2   8  10      181.78      252.47     16.09 o 
   3   8  10        3.85      -11.11     30.42 o 
   4   8  10       49.00       69.01     24.35 o 
   5   8  10        4.71       38.94     33.89 o 
  -5   9  10       33.33       31.95     38.11 o 
  -4   9  10       37.21       29.30     25.97 o 
  -3   9  10      104.00      100.41     26.23 o 
  -2   9  10      348.18      412.46     19.43 o 
  -1   9  10      310.68      281.57     17.11 o 
   0   9  10      358.57      377.81     17.64 o 
   1   9  10      114.42       90.55     17.01 o 
   2   9  10        0.88       -4.47     17.94 o 
   3   9  10        1.16      -20.18     25.89 o 
   4   9  10       85.22      134.80     42.53 o 
   5   9  10       53.79       52.27     49.99 o 
  -5  10  10        7.99      -17.32     72.32 o 
  -4  10  10       94.97      100.85     46.62 o 
  -3  10  10       27.56       -8.21     24.34 o 
  -2  10  10       68.71       75.54     17.98 o 
  -1  10  10     1179.14     1084.66     50.07 o 
   0  10  10      761.87      837.87     76.09 o 
   1  10  10      287.35      317.09     25.57 o 
   2  10  10      564.40      612.68     37.93 o 
   3  10  10       10.05       35.23     48.51 o 
   4  10  10        0.99      -11.61     31.51 o 
  -4  11  10       25.65      -10.94     31.97 o 
  -3  11  10      361.33      325.52     35.11 o 
  -2  11  10       38.42       18.65     18.91 o 
  -1  11  10       97.67      205.95     38.83 o 
   0  11  10      147.64      114.41     56.04 o 
   1  11  10       49.13       40.81     22.27 o 
   2  11  10       57.21       67.26     27.32 o 
   3  11  10       66.17       10.66     43.99 o 
   4  11  10       10.49      -28.11     33.25 o 
  -4  12  10       53.83       57.76     32.85 o 
  -3  12  10       62.49       57.04     27.16 o 
  -2  12  10        5.57      -37.88     37.88 o 
  -1  12  10        1.16        0.09     37.50 o 
   0  12  10       10.72      -38.15     38.86 o 
   1  12  10       46.84       90.42     41.70 o 
   2  12  10      157.40      242.33     32.21 o 
   3  12  10       29.82       51.14     32.37 o 
   4  12  10       19.24       54.86     36.39 o 
  -3  13  10      270.60      264.68     41.22 o 
  -2  13  10      137.97       68.84     65.99 o 
  -1  13  10      359.72      398.12     47.93 o 
   0  13  10        9.97       -6.67     50.04 o 
   1  13  10      136.23       93.11     42.22 o 
   2  13  10      123.02      100.56     41.30 o 
   3  13  10       12.16       24.87     32.93 o 
  -3  14  10       51.55       67.28     46.48 o 
  -2  14  10       23.11      -33.72     42.04 o 
  -1  14  10      141.31      150.89     41.09 o 
   0  14  10      415.02      455.88     89.24 o 
   1  14  10       39.50       36.43     69.68 o 
   2  14  10        4.91      -35.30     46.94 o 
   3  14  10       35.23       53.40     35.52 o 
  -2  15  10       12.41       12.09     42.26 o 
  -1  15  10       93.62       83.57     76.39 o 
   0  15  10       64.80       18.63     44.23 o 
   1  15  10      394.74      316.01     60.17 o 
   2  15  10       37.36       -1.91     73.42 o 
  -1  16  10       53.74      103.53     63.16 o 
   0  16  10       16.70       11.81     49.85 o 
   1  16  10       45.40       92.29     51.90 o 
  -6   1  11       79.72       47.43     35.08 o 
  -5   1  11      322.63      437.37     34.27 o 
  -4   1  11       80.31       76.03     19.65 o 
  -3   1  11        2.67       17.35     14.29 o 
  -2   1  11      428.10      465.65     19.77 o 
  -1   1  11       11.05       -5.94     10.05 o 
   0   1  11       53.20       71.38     11.24 o 
   1   1  11     7142.02     6757.60    122.45 o 
   2   1  11      119.08      127.67     16.26 o 
   3   1  11      655.21      759.30     30.73 o 
   4   1  11      121.96      105.41     21.11 o 
   5   1  11       74.06       63.38     26.92 o 
   6   1  11       97.09      111.91     43.08 o 
  -6   2  11        0.21       -2.95     40.45 o 
  -5   2  11       83.66      138.03     29.39 o 
  -4   2  11     1183.38     1064.37     38.82 o 
  -3   2  11      217.35      219.99     16.70 o 
  -2   2  11     3778.68     3734.54     71.23 o 
  -1   2  11     1482.40     1402.16     32.51 o 
   0   2  11      507.08      482.50     20.65 o 
   1   2  11     1231.47     1170.68     32.74 o 
   2   2  11      112.41      104.63     16.72 o 
   3   2  11      245.92      246.20     18.00 o 
   4   2  11      199.92      169.83     22.03 o 
   5   2  11        2.35        9.00     27.12 o 
   6   2  11       15.68      -28.03     40.22 o 
  -6   3  11      172.52      119.78     36.23 o 
  -5   3  11       86.82       97.98     25.72 o 
  -4   3  11       11.14       21.97     19.72 o 
  -3   3  11        0.84      -11.91     13.94 o 
  -2   3  11      597.18      632.59     20.06 o 
  -1   3  11        3.65        0.50     10.97 o 
   0   3  11     2804.28     2732.83     65.92 o 
   1   3  11     1414.71     1508.50     48.90 o 
   2   3  11      182.56      223.90     17.55 o 
   3   3  11      979.09      891.21     30.02 o 
   4   3  11      103.77       42.71     23.03 o 
   5   3  11       56.35       68.14     30.19 o 
   6   3  11       22.25       16.97     43.90 o 
  -6   4  11       47.81       78.49     53.57 o 
  -5   4  11       22.88        6.76     35.35 o 
  -4   4  11      293.72      249.25     28.66 o 
  -3   4  11      385.34      395.36     27.09 o 
  -2   4  11     3276.72     3288.77     76.73 o 
  -1   4  11      651.25      672.96     23.26 o 
   0   4  11      824.27      864.51     24.29 o 
   1   4  11     1708.54     1699.25     68.19 o 
   2   4  11      444.50      406.50     20.18 o 
   3   4  11      124.03      125.90     17.73 o 
   4   4  11        2.34        7.25     22.23 o 
   5   4  11        9.68        2.32     29.51 o 
  -6   5  11       27.19       15.23     50.84 o 
  -5   5  11        3.02       45.16     36.41 o 
  -4   5  11      106.42      108.41     27.23 o 
  -3   5  11      806.67      810.99     36.33 o 
  -2   5  11        2.15       16.42     13.03 o 
  -1   5  11       85.87       74.77     11.42 o 
   0   5  11     3880.78     3541.31     82.24 o 
   1   5  11      761.56      735.50     22.39 o 
   2   5  11     1845.90     1849.33     39.30 o 
   3   5  11      574.82      642.67     29.71 o 
   4   5  11       13.87       12.08     24.90 o 
   5   5  11        6.54       51.71     33.47 o 
  -5   6  11       41.75       55.09     36.70 o 
  -4   6  11        2.18      -27.36     29.67 o 
  -3   6  11        5.80        9.12     21.07 o 
  -2   6  11     1599.41     1514.47     38.69 o 
  -1   6  11     1312.27     1270.17     29.43 o 
   0   6  11      184.84      192.68     17.13 o 
   1   6  11        6.75       -2.04     12.19 o 
   2   6  11       48.38       43.22     13.16 o 
   3   6  11      173.49      134.09     24.09 o 
   4   6  11       15.00       50.21     23.82 o 
   5   6  11       41.72       48.97     37.94 o 
  -5   7  11       36.85       -6.96     35.50 o 
  -4   7  11      326.76      367.31     37.32 o 
  -3   7  11       97.35       51.46     33.19 o 
  -2   7  11      438.36      443.51     30.24 o 
  -1   7  11      483.33      454.89     21.90 o 
   0   7  11      515.07      480.11     20.97 o 
   1   7  11       68.03       95.00     11.78 o 
   2   7  11       16.40       32.67     15.36 o 
   3   7  11      172.43      199.24     22.38 o 
   4   7  11        0.05        9.08     24.24 o 
   5   7  11       43.40       40.43     36.11 o 
  -5   8  11      149.07      145.73     72.32 o 
  -4   8  11        2.21      -21.40     29.73 o 
  -3   8  11     1791.16     1765.29     66.83 o 
  -2   8  11      148.35      138.29     19.93 o 
  -1   8  11     1383.89     1367.69     44.50 o 
   0   8  11      135.55      135.26     13.30 o 
   1   8  11        3.82        7.15     12.37 o 
   2   8  11      912.71      912.00     30.26 o 
   3   8  11      125.06      137.18     25.06 o 
   4   8  11       13.20        6.80     25.01 o 
   5   8  11       80.50      155.30     39.76 o 
  -5   9  11       57.41       85.57     40.01 o 
  -4   9  11       37.18      -21.53     26.24 o 
  -3   9  11        3.19        6.42     26.93 o 
  -2   9  11       94.35       53.12     18.35 o 
  -1   9  11      405.61      450.76     19.77 o 
   0   9  11      226.68      231.10     17.15 o 
   1   9  11      154.14      196.55     20.56 o 
   2   9  11       85.63       90.69     24.23 o 
   3   9  11      590.63      505.31     39.06 o 
   4   9  11       28.36       23.93     31.04 o 
   5   9  11        5.00       51.02     52.01 o 
  -4  10  11      321.98      379.32     49.22 o 
  -3  10  11      252.90      239.37     33.70 o 
  -2  10  11       17.42       17.91     18.19 o 
  -1  10  11      242.07      178.72     31.08 o 
   0  10  11        3.13       15.23     33.65 o 
   1  10  11        8.40       -0.16     18.10 o 
   2  10  11        0.20       18.06     30.97 o 
   3  10  11       67.72       57.14     30.03 o 
   4  10  11       68.32       41.97     33.90 o 
  -4  11  11       28.81        4.82     31.43 o 
  -3  11  11       49.18       14.26     27.70 o 
  -2  11  11       90.58      105.54     18.26 o 
  -1  11  11      337.61      304.17     43.77 o 
   0  11  11      177.18      110.04     57.39 o 
   1  11  11      562.83      591.01     28.20 o 
   2  11  11       96.31       98.53     31.09 o 
   3  11  11       24.43        9.82     29.92 o 
   4  11  11       40.17        3.80     34.88 o 
  -4  12  11      324.87      342.85     40.45 o 
  -3  12  11        5.25        8.76     26.85 o 
  -2  12  11      723.85      697.59    103.49 o 
  -1  12  11      233.11      283.81     66.50 o 
   0  12  11      230.31      277.09     48.96 o 
   1  12  11       87.31       81.36     43.20 o 
   2  12  11      136.90      143.58     34.12 o 
   3  12  11       11.64      -32.20     32.20 o 
   4  12  11      105.03      122.78     44.26 o 
  -3  13  11        4.08      102.66     43.57 o 
  -2  13  11       94.91       -0.68     40.79 o 
  -1  13  11        8.59       30.60     42.92 o 
   0  13  11       20.14       41.00     52.76 o 
   1  13  11      111.28       40.24     44.71 o 
   2  13  11       10.34      -28.71     42.49 o 
   3  13  11       44.46       23.39     34.89 o 
  -3  14  11       15.34      -28.35     46.69 o 
  -2  14  11      183.03      277.69     67.74 o 
  -1  14  11       59.64       64.32     42.94 o 
   0  14  11       85.60      220.31     49.62 o 
   1  14  11       56.03      -33.68     69.89 o 
   2  14  11       80.45      104.69     53.48 o 
  -2  15  11        0.76       17.85     46.40 o 
  -1  15  11        8.91      -18.37     45.53 o 
   0  15  11       17.91        6.58     47.34 o 
   1  15  11      312.09      441.14     91.23 o 
   2  15  11       76.17      111.97     60.25 o 
   0  16  11       36.50       28.66     50.88 o 
  -6   0  12       92.05      151.58     64.45 o 
  -5   0  12        6.49       81.95     40.45 o 
  -4   0  12       11.21       47.60     41.06 o 
  -3   0  12     3489.62     3257.24    101.08 o 
  -2   0  12       69.05      101.82     18.08 o 
  -1   0  12     1180.02     1266.69     56.21 o 
   0   0  12      797.50      840.98     34.04 o 
   1   0  12      993.54      877.52     41.27 o 
   2   0  12      440.10      427.81     42.20 o 
   3   0  12      363.28      361.09     43.87 o 
   4   0  12        2.84      -16.46     29.30 o 
   5   0  12      264.74      342.43    124.03 o 
   6   0  12        8.96        1.99     70.92 o 
  -6   1  12       21.00       23.08     34.55 o 
  -5   1  12       34.43       22.53     33.78 o 
  -4   1  12      360.80      333.85     26.57 o 
  -3   1  12      865.62      841.34     42.47 o 
  -2   1  12     1101.54     1115.65     29.70 o 
  -1   1  12      330.12      311.74     18.74 o 
   0   1  12      739.54      731.37     21.95 o 
   1   1  12      164.20      148.49     16.06 o 
   2   1  12        8.24       -8.54     15.24 o 
   3   1  12       26.63       26.73     21.72 o 
   4   1  12       19.10      -19.94     19.94 o 
   5   1  12        6.44       68.96     31.46 o 
   6   1  12        0.07      -27.43     78.46 o 
  -6   2  12       45.98       22.61     46.37 o 
  -5   2  12      146.46      104.80     29.73 o 
  -4   2  12      440.56      428.01     27.58 o 
  -3   2  12     1469.91     1421.76     39.46 o 
  -2   2  12        0.26      -12.15     12.15 o 
  -1   2  12      158.92      163.65     13.61 o 
   0   2  12     1557.02     1764.78     43.63 o 
   1   2  12      155.04      142.63     16.20 o 
   2   2  12       98.27      121.60     17.51 o 
   3   2  12      400.85      376.23     25.16 o 
   4   2  12      121.52      144.53     24.39 o 
   5   2  12       72.88       81.90     31.94 o 
  -6   3  12        0.12      -10.89     51.63 o 
  -5   3  12       78.89       23.75     24.61 o 
  -4   3  12       12.05        5.82     23.81 o 
  -3   3  12      991.10      973.04     31.02 o 
  -2   3  12     2382.76     2272.54     47.46 o 
  -1   3  12     3354.20     3307.23     96.85 o 
   0   3  12     5284.71     5155.87    104.05 o 
   1   3  12       17.20       29.03     14.06 o 
   2   3  12      303.69      326.08     21.06 o 
   3   3  12      235.85      217.04     19.63 o 
   4   3  12        4.81       42.77     23.40 o 
   5   3  12        3.26        3.44     30.66 o 
  -5   4  12      128.82      139.88     38.30 o 
  -4   4  12      633.87      665.08     37.82 o 
  -3   4  12       32.82       45.61     21.94 o 
  -2   4  12      561.45      571.56     25.26 o 
  -1   4  12      290.74      281.85     18.45 o 
   0   4  12      765.14      800.57     27.40 o 
   1   4  12       82.72       44.56     18.17 o 
   2   4  12     4031.73     3927.45     83.16 o 
   3   4  12       24.35       12.75     18.98 o 
   4   4  12       53.09       73.07     24.04 o 
   5   4  12        2.78      -30.66     30.66 o 
  -5   5  12       33.30       23.71     37.24 o 
  -4   5  12       38.21       47.38     25.76 o 
  -3   5  12       60.94       91.71     22.91 o 
  -2   5  12       42.35       40.60     14.85 o 
  -1   5  12       25.23       45.14     12.76 o 
   0   5  12      158.52      169.71     15.07 o 
   1   5  12      527.84      648.73     23.32 o 
   2   5  12       11.96       11.60     14.11 o 
   3   5  12      286.27      264.09     28.78 o 
   4   5  12       63.20       61.99     27.34 o 
   5   5  12        1.44      -14.67     37.29 o 
  -5   6  12       89.55      112.02     38.97 o 
  -4   6  12      620.46      604.73     43.28 o 
  -3   6  12        3.31       -8.57     21.66 o 
  -2   6  12     1099.49     1063.90     36.33 o 
  -1   6  12      338.22      302.95     16.20 o 
   0   6  12      715.81      755.05     25.10 o 
   1   6  12       60.29       45.46     14.08 o 
   2   6  12     1570.25     1586.94     39.35 o 
   3   6  12        9.06       -2.90     19.94 o 
   4   6  12       84.72      117.75     34.51 o 
   5   6  12        3.19       58.47     40.15 o 
  -5   7  12       48.40        6.69     37.74 o 
  -4   7  12      102.26      115.21     33.48 o 
  -3   7  12     1272.41     1221.66     67.10 o 
  -2   7  12     1400.04     1299.31     53.74 o 
  -1   7  12     1534.33     1565.87     37.88 o 
   0   7  12      634.01      561.37     20.92 o 
   1   7  12     2071.47     2005.24     54.98 o 
   2   7  12       35.91       15.71     18.00 o 
   3   7  12      343.41      290.53     43.68 o 
   4   7  12       27.06       10.02     25.92 o 
   5   7  12       34.69        4.51     38.56 o 
  -5   8  12      123.73      141.07     41.33 o 
  -4   8  12        0.05       38.70     40.76 o 
  -3   8  12      269.86      269.35     31.64 o 
  -2   8  12      436.23      439.52     26.80 o 
  -1   8  12        3.38        9.64     15.66 o 
   0   8  12      146.58      135.27     15.68 o 
   1   8  12      267.68      279.69     17.12 o 
   2   8  12      450.11      415.84     25.68 o 
   3   8  12        2.05       16.16     21.66 o 
   4   8  12       21.88       22.37     25.85 o 
   5   8  12        5.35       61.82     39.28 o 
  -5   9  12       91.84       68.33     39.90 o 
  -4   9  12        0.20       21.07     33.22 o 
  -3   9  12       50.92       25.77     27.86 o 
  -2   9  12       87.93       90.95     20.25 o 
  -1   9  12      133.60      186.66     20.34 o 
   0   9  12       53.59       54.52     13.55 o 
   1   9  12     1109.98     1107.98     29.62 o 
   2   9  12      131.53      119.14     30.47 o 
   3   9  12      123.02      144.99     28.37 o 
   4   9  12        2.10        3.02     32.02 o 
  -4  10  12      124.87      110.45     34.23 o 
  -3  10  12      194.58      216.04     31.48 o 
  -2  10  12        4.01       28.68     19.96 o 
  -1  10  12        0.95       -1.33     20.33 o 
   0  10  12        8.37        6.38     19.82 o 
   1  10  12      586.51      572.85     32.61 o 
   2  10  12       64.98      -10.57     27.97 o 
   3  10  12      127.39      141.69     56.86 o 
   4  10  12        1.66      -10.88     34.88 o 
  -4  11  12      148.05      176.50     51.73 o 
  -3  11  12      221.83      194.12     32.19 o 
  -2  11  12      298.08      328.54     36.53 o 
  -1  11  12       39.02        8.30     37.54 o 
   0  11  12      318.18      352.33     73.02 o 
   1  11  12       80.32       51.89     19.88 o 
   2  11  12      125.18       68.13     32.06 o 
   3  11  12       15.70      -16.88     31.77 o 
   4  11  12        1.16       57.93     36.64 o 
  -4  12  12        6.65       13.49     36.20 o 
  -3  12  12       15.95      -23.05     27.99 o 
  -2  12  12       30.00       63.56     43.58 o 
  -1  12  12      250.17      244.53     48.16 o 
   0  12  12       25.63       19.72     43.72 o 
   1  12  12       30.37      -38.00     94.12 o 
   2  12  12        0.20        1.84     35.31 o 
   3  12  12      115.56       85.09     37.15 o 
  -3  13  12       14.47      -23.44     42.70 o 
  -2  13  12      158.44      171.27     90.80 o 
  -1  13  12      187.84      241.38     58.82 o 
   0  13  12      777.46      717.86     64.92 o 
   1  13  12        6.75      -42.65     42.65 o 
   2  13  12      100.73      154.23     37.33 o 
   3  13  12       19.24       30.66     36.19 o 
  -2  14  12        0.52      -27.44     96.25 o 
  -1  14  12        0.42      117.54     47.31 o 
   0  14  12      183.76      197.95     93.01 o 
   1  14  12       22.62      -71.83     71.83 o 
   2  14  12      137.00      145.19     54.71 o 
  -1  15  12       55.75       40.36     48.27 o 
   0  15  12       77.69       45.00     62.57 o 
   1  15  12        8.52      -31.53     78.89 o 
  -6   1  13      171.28      139.42     36.67 o 
  -5   1  13        8.88      -10.47     28.48 o 
  -4   1  13      739.92      772.98     36.72 o 
  -3   1  13      683.74      729.96     28.37 o 
  -2   1  13       17.43       -0.81     13.75 o 
  -1   1  13      667.50      672.77     23.02 o 
   0   1  13      375.58      421.30     19.75 o 
   1   1  13        3.22        0.57     15.52 o 
   2   1  13     1028.20      953.71     41.47 o 
   3   1  13      126.96       99.36     24.50 o 
   4   1  13       37.28       68.53     38.01 o 
   5   1  13      128.80      147.83     39.37 o 
  -6   2  13        5.31      -13.06     67.15 o 
  -5   2  13      103.71       66.96     41.21 o 
  -4   2  13       65.79       86.53     24.31 o 
  -3   2  13      769.06      747.38     28.75 o 
  -2   2  13      759.08      754.79     24.51 o 
  -1   2  13     1984.60     1853.38     42.94 o 
   0   2  13     3925.44     4138.45     86.59 o 
   1   2  13     1462.44     1316.07     49.42 o 
   2   2  13      280.83      300.14     21.90 o 
   3   2  13      103.29      143.98     25.47 o 
   4   2  13        1.70        4.26     23.88 o 
   5   2  13       33.44       48.50     40.91 o 
  -5   3  13      145.79      194.34     29.67 o 
  -4   3  13        3.56        7.06     21.64 o 
  -3   3  13      285.51      318.42     27.42 o 
  -2   3  13       24.72       41.20     12.69 o 
  -1   3  13        0.63      -17.00     17.00 o 
   0   3  13      620.46      698.77     26.38 o 
   1   3  13     2345.64     2299.41     54.94 o 
   2   3  13       93.81       86.93     17.26 o 
   3   3  13      277.27      244.65     23.04 o 
   4   3  13       54.91       52.04     24.73 o 
   5   3  13        7.27       10.37     31.73 o 
  -5   4  13        3.10      -13.42     37.28 o 
  -4   4  13        0.38       10.69     26.36 o 
  -3   4  13     1162.14     1162.07     46.80 o 
  -2   4  13      161.17      152.09     19.84 o 
  -1   4  13      742.04      658.30     47.85 o 
   0   4  13      366.41      297.84     28.90 o 
   1   4  13       58.54       57.16     18.69 o 
   2   4  13       65.94       76.82     17.50 o 
   3   4  13       11.88       24.10     20.51 o 
   4   4  13       22.70       52.98     28.03 o 
   5   4  13       15.18       -4.12     31.80 o 
  -5   5  13      348.28      386.46     44.82 o 
  -4   5  13       20.72       14.57     26.97 o 
  -3   5  13      828.05      883.62     41.47 o 
  -2   5  13      313.60      283.24     23.46 o 
  -1   5  13      224.78      232.34     17.93 o 
   0   5  13      158.56      134.36     17.06 o 
   1   5  13     1151.96     1161.76     36.13 o 
   2   5  13       69.46       76.48     24.48 o 
   3   5  13        5.95       20.16     21.01 o 
   4   5  13      158.55      132.05     34.09 o 
   5   5  13       20.52       36.50     39.78 o 
  -5   6  13      111.20      118.56     40.80 o 
  -4   6  13      176.53      227.13     36.61 o 
  -3   6  13       88.54       93.44     25.67 o 
  -2   6  13      667.48      693.75     29.59 o 
  -1   6  13       17.44       42.49     17.25 o 
   0   6  13      240.55      226.29     18.57 o 
   1   6  13      525.43      532.57     28.08 o 
   2   6  13      127.68      116.63     20.37 o 
   3   6  13      111.63      134.97     24.84 o 
   4   6  13       10.37       11.63     33.21 o 
   5   6  13       42.53       86.84     40.40 o 
  -5   7  13       60.49       -4.58     38.08 o 
  -4   7  13        0.69       10.28     32.53 o 
  -3   7  13      146.74      208.24     31.93 o 
  -2   7  13      971.15     1027.05     40.46 o 
  -1   7  13      205.97      288.62     41.74 o 
   0   7  13      779.06      743.95     30.23 o 
   1   7  13      369.25      350.38     26.90 o 
   2   7  13        6.21       -0.22     20.13 o 
   3   7  13      110.05      112.20     23.53 o 
   4   7  13        6.25       -5.05     32.96 o 
   5   7  13        0.91      -15.05     40.03 o 
  -5   8  13       22.80       81.39     53.76 o 
  -4   8  13      169.34      153.08     51.75 o 
  -3   8  13      105.12      112.92     29.27 o 
  -2   8  13     1459.71     1451.93     58.65 o 
  -1   8  13      522.59      625.88     60.76 o 
   0   8  13     1246.98     1218.47     57.67 o 
   1   8  13      685.76      791.49     29.68 o 
   2   8  13      142.26      175.28     32.74 o 
   3   8  13       35.45       86.08     24.00 o 
   4   8  13       55.24       65.18     34.97 o 
  -4   9  13      160.64      166.08     37.10 o 
  -3   9  13      122.73      168.85     53.15 o 
  -2   9  13        1.31      -24.14     24.14 o 
  -1   9  13      161.93      157.57     29.32 o 
   0   9  13      200.89      214.05     20.14 o 
   1   9  13       79.09       86.11     18.08 o 
   2   9  13       53.92       58.27     21.65 o 
   3   9  13      179.80      172.82     24.81 o 
   4   9  13        2.60       24.90     32.08 o 
  -4  10  13        8.89        0.78     54.14 o 
  -3  10  13      199.57      256.80     77.01 o 
  -2  10  13       27.91        8.70     24.93 o 
  -1  10  13        2.28       11.27     16.69 o 
   0  10  13        9.25        1.92     26.97 o 
   1  10  13        5.41       19.41     21.15 o 
   2  10  13        0.26       14.62     30.20 o 
   3  10  13        9.77       31.03     32.18 o 
   4  10  13       48.00       20.73     48.34 o 
  -4  11  13       70.64      126.70     42.87 o 
  -3  11  13      190.95      260.87     43.44 o 
  -2  11  13      155.74      165.54     30.64 o 
  -1  11  13       39.50       39.90     41.02 o 
   0  11  13        9.44       29.53     57.88 o 
   1  11  13        8.50        5.06     20.24 o 
   2  11  13      137.92      143.78     58.70 o 
   3  11  13       28.58      -17.81     34.77 o 
   4  11  13        3.61       40.38     46.76 o 
  -3  12  13      404.52      429.96     37.90 o 
  -2  12  13       45.93       68.59     47.75 o 
  -1  12  13      579.33      585.68     60.19 o 
   0  12  13      237.57      248.69     52.75 o 
   1  12  13      144.52      164.87     50.40 o 
   2  12  13       96.90      128.26     37.10 o 
   3  12  13        4.32      -11.62     36.90 o 
  -3  13  13        1.03       14.22     82.61 o 
  -2  13  13       37.41       60.51     48.62 o 
  -1  13  13        9.71       13.14     47.07 o 
   0  13  13        9.27       30.24     49.68 o 
   1  13  13       76.30       53.99     51.39 o 
   2  13  13        0.25       51.93     35.94 o 
   3  13  13        5.60       30.22     37.84 o 
  -2  14  13       18.78       61.09     76.85 o 
  -1  14  13      294.60      370.03     58.52 o 
   0  14  13        2.09      -48.84     48.84 o 
   1  14  13        4.01       53.03     76.41 o 
   2  14  13      136.68      125.44     57.34 o 
  -1  15  13        0.21      -30.51    108.64 o 
   0  15  13       55.69      125.84     75.88 o 
   1  15  13       14.60      -34.33     83.15 o 
  -5   0  14       28.32       79.50     43.49 o 
  -4   0  14     1575.64     1509.16     77.19 o 
  -3   0  14       11.95        3.68     46.41 o 
  -2   0  14     3221.07     3152.95     98.43 o 
  -1   0  14       29.77       71.42     19.71 o 
   0   0  14       18.84       70.09     32.06 o 
   1   0  14        0.91        4.97     22.81 o 
   2   0  14      496.15      429.25     40.80 o 
   3   0  14        2.81      -19.78     33.55 o 
   4   0  14      595.35      626.66     56.82 o 
   5   0  14       98.88       77.83     49.67 o 
  -5   1  14        3.53       11.96     30.87 o 
  -4   1  14       10.04       30.84     25.00 o 
  -3   1  14       88.88      112.57     20.17 o 
  -2   1  14      284.25      307.79     22.71 o 
  -1   1  14      722.96      699.10     28.75 o 
   0   1  14      599.36      611.27     22.68 o 
   1   1  14      175.57      187.19     21.61 o 
   2   1  14      121.64       94.34     22.51 o 
   3   1  14        9.01       -9.17     25.09 o 
   4   1  14        9.50       30.66     25.59 o 
   5   1  14       22.72      -19.93     33.31 o 
  -5   2  14        0.11       -4.31     28.12 o 
  -4   2  14      335.40      348.88     28.09 o 
  -3   2  14      161.04      123.81     22.27 o 
  -2   2  14     1306.50     1364.27     35.19 o 
  -1   2  14        0.91        3.42     13.43 o 
   0   2  14      156.16      231.31     19.49 o 
   1   2  14      209.13      206.96     19.69 o 
   2   2  14      371.03      316.91     26.69 o 
   3   2  14        7.11       21.20     28.97 o 
   4   2  14       97.00       92.74     26.63 o 
   5   2  14       78.95      125.31     40.09 o 
  -5   3  14       42.21       36.42     28.46 o 
  -4   3  14        7.06      -21.73     21.73 o 
  -3   3  14        0.58      -14.34     17.90 o 
  -2   3  14       81.78       83.59     13.84 o 
  -1   3  14     3119.32     2927.89     93.67 o 
   0   3  14      560.45      613.64     25.43 o 
   1   3  14     3748.65     3643.62     80.93 o 
   2   3  14      497.69      553.19     30.75 o 
   3   3  14       13.50       19.26     24.10 o 
   4   3  14        1.01       38.79     26.42 o 
   5   3  14        0.01       49.62     39.35 o 
  -5   4  14       47.31        9.85     45.98 o 
  -4   4  14       34.45       23.11     29.07 o 
  -3   4  14      254.08      235.50     29.25 o 
  -2   4  14      731.70      665.11     34.47 o 
  -1   4  14     1929.63     1670.87     48.42 o 
   0   4  14       30.75       24.39     13.70 o 
   1   4  14      102.06      100.36     18.27 o 
   2   4  14      289.70      309.06     39.64 o 
   3   4  14      110.44       83.42     22.38 o 
   4   4  14        0.79        3.10     29.13 o 
   5   4  14       85.10       90.37     36.29 o 
  -5   5  14       27.84       28.25     40.37 o 
  -4   5  14        2.92       33.36     28.95 o 
  -3   5  14      108.58      153.97     27.03 o 
  -2   5  14      579.33      549.49     32.32 o 
  -1   5  14      149.26      132.18     19.26 o 
   0   5  14      604.76      566.79     24.76 o 
   1   5  14      316.12      324.47     32.31 o 
   2   5  14        1.46       15.18     23.89 o 
   3   5  14        4.35       -2.28     22.03 o 
   4   5  14        0.43      -20.03     33.15 o 
   5   5  14        3.81       42.09     42.05 o 
  -5   6  14        8.81        0.97     40.87 o 
  -4   6  14       56.61       60.01     34.33 o 
  -3   6  14      860.75      919.96     43.24 o 
  -2   6  14       75.93      110.22     29.33 o 
  -1   6  14     1544.04     1485.23    100.48 o 
   0   6  14        0.81        3.93     17.96 o 
   1   6  14       78.31      101.98     21.75 o 
   2   6  14        1.07        2.57     21.76 o 
   3   6  14      164.97      175.57     36.02 o 
   4   6  14        3.27        3.57     40.39 o 
   5   6  14       38.31       11.39     41.65 o 
  -5   7  14       22.52      -16.11     40.49 o 
  -4   7  14       32.44        1.41     33.52 o 
  -3   7  14      218.73      180.44     31.37 o 
  -2   7  14      142.68      175.96     25.13 o 
  -1   7  14     1788.42     1751.78     65.92 o 
   0   7  14     2958.91     2755.09     69.47 o 
   1   7  14       48.67       66.69     21.58 o 
   2   7  14      471.02      516.46     30.01 o 
   3   7  14       28.50       26.64     23.76 o 
   4   7  14        8.23      -16.81     37.88 o 
   5   7  14        8.94       13.92     42.94 o 
  -5   8  14       27.20       95.67     41.34 o 
  -4   8  14       87.69      100.28     37.09 o 
  -3   8  14      235.99      285.34     44.47 o 
  -2   8  14      726.12      704.30     41.70 o 
  -1   8  14        0.01       -9.93     19.46 o 
   0   8  14       30.91       13.18     20.29 o 
   1   8  14       39.18       52.49     29.31 o 
   2   8  14      419.66      473.48     31.95 o 
   3   8  14       76.59       75.64     25.52 o 
   4   8  14       35.02       86.47     38.96 o 
  -4   9  14       22.88      -26.52     36.13 o 
  -3   9  14       18.83       -8.40     30.91 o 
  -2   9  14       97.87      126.19     28.49 o 
  -1   9  14        8.77       38.61     21.64 o 
   0   9  14      899.72      830.80     63.72 o 
   1   9  14       45.78       50.04     22.62 o 
   2   9  14      183.01      183.25     25.32 o 
   3   9  14        0.22      -19.51     23.46 o 
   4   9  14        1.43       55.52     35.78 o 
  -4  10  14      151.42      161.34     34.21 o 
  -3  10  14       41.33       80.72     31.84 o 
  -2  10  14      577.15      556.06     47.42 o 
  -1  10  14       95.09       77.15     20.48 o 
   0  10  14       25.68       56.66     27.36 o 
   1  10  14       70.58       40.37     30.48 o 
   2  10  14      165.65      194.21     39.16 o 
   3  10  14        8.00       11.83     34.13 o 
   4  10  14       68.04       95.50     49.44 o 
  -4  11  14       16.61      -21.85     35.88 o 
  -3  11  14       69.54       36.82     33.19 o 
  -2  11  14       43.94       16.26     29.84 o 
  -1  11  14      231.42      264.17     43.61 o 
   0  11  14       74.57       61.77     27.51 o 
   1  11  14      298.31      322.00     36.56 o 
   2  11  14       19.12      -26.02     35.73 o 
   3  11  14       21.55       45.74     65.84 o 
  -3  12  14       29.44       33.60     35.04 o 
  -2  12  14       12.88      -44.91     46.91 o 
  -1  12  14      113.95      105.66     50.98 o 
   0  12  14       62.93       78.32     49.96 o 
   1  12  14        0.88        4.98     52.82 o 
   2  12  14        0.65      -18.35     36.31 o 
   3  12  14        0.55       17.04     41.96 o 
  -2  13  14       10.85       39.72     54.51 o 
  -1  13  14      182.20      196.26     55.35 o 
   0  13  14       26.90       98.25     54.55 o 
   1  13  14      665.63      731.03     70.57 o 
   2  13  14        0.89      -36.43     36.43 o 
  -2  14  14      154.11      201.43     59.99 o 
  -1  14  14        2.35       32.13     58.77 o 
   0  14  14        6.47      -28.39     49.37 o 
   1  14  14        4.17       10.62     82.13 o 
  -5   1  15      443.21      466.62     38.64 o 
  -4   1  15       13.54       15.10     26.13 o 
  -3   1  15      690.78      773.22     34.18 o 
  -2   1  15      727.88      731.73     28.78 o 
  -1   1  15      988.46      857.44     28.19 o 
   0   1  15      815.45      837.90     27.50 o 
   1   1  15      741.59      793.61     30.48 o 
   2   1  15      203.92      284.53     27.91 o 
   3   1  15       71.17      112.61     29.07 o 
   4   1  15        8.03       13.19     34.78 o 
   5   1  15        0.64       24.94     35.42 o 
  -5   2  15       30.26       42.10     35.90 o 
  -4   2  15        0.92      -24.97     24.97 o 
  -3   2  15      258.42      255.15     24.82 o 
  -2   2  15      726.91      799.26     29.49 o 
  -1   2  15     1144.51     1080.31     32.43 o 
   0   2  15      875.10     1007.59     33.92 o 
   1   2  15     1444.41     1431.14     42.38 o 
   2   2  15       35.83       36.12     22.17 o 
   3   2  15      129.57      133.42     33.94 o 
   4   2  15       57.66      100.35     28.54 o 
   5   2  15        4.52       22.11     39.78 o 
  -5   3  15       63.34       66.31     28.56 o 
  -4   3  15      259.52      263.96     28.12 o 
  -3   3  15      194.13      183.64     21.55 o 
  -2   3  15      825.19      840.22     39.57 o 
  -1   3  15        9.74       -0.99     16.59 o 
   0   3  15      460.37      528.40     25.51 o 
   1   3  15      387.35      382.13     24.07 o 
   2   3  15      218.08      188.85     27.45 o 
   3   3  15       61.32       97.48     33.49 o 
   4   3  15        0.79       -1.05     27.20 o 
   5   3  15       36.24      -40.13     40.13 o 
  -5   4  15       20.57      -11.55     45.07 o 
  -4   4  15        0.63       -1.57     30.35 o 
  -3   4  15       17.96       31.82     26.19 o 
  -2   4  15        9.30       15.68     23.41 o 
  -1   4  15      107.10       80.71     15.34 o 
   0   4  15      853.02      971.61     48.37 o 
   1   4  15      424.34      531.61     53.81 o 
   2   4  15       64.36       99.19     25.77 o 
   3   4  15      151.18      206.11     25.53 o 
   4   4  15       28.49        7.90     34.50 o 
   5   4  15       17.11        7.29     35.62 o 
  -5   5  15       14.15       24.97     47.96 o 
  -4   5  15      145.69      120.18     35.84 o 
  -3   5  15      303.43      361.61     32.26 o 
  -2   5  15      386.56      392.52     30.62 o 
  -1   5  15     1650.48     1562.22     48.04 o 
   0   5  15        3.88        7.29     21.74 o 
   1   5  15      409.44      438.15     32.23 o 
   2   5  15        8.03      -19.32     25.50 o 
   3   5  15      140.80       47.29     24.69 o 
   4   5  15       30.58      -35.05     35.05 o 
   5   5  15       27.98        0.81     42.12 o 
  -5   6  15       11.08       13.97     41.38 o 
  -4   6  15       75.86      100.10     36.95 o 
  -3   6  15      126.79      118.36     28.52 o 
  -2   6  15        2.85       11.04     23.55 o 
  -1   6  15      475.18      522.22     39.65 o 
   0   6  15       15.01       86.06     30.28 o 
   1   6  15      229.32      236.71     29.15 o 
   2   6  15      230.80      308.25     31.78 o 
   3   6  15      126.33      126.49     27.98 o 
   4   6  15        2.46       11.65     42.13 o 
   5   6  15       38.48      113.28     61.57 o 
  -5   7  15       13.40        8.58     42.30 o 
  -4   7  15      242.97      289.99     48.30 o 
  -3   7  15       10.14       54.57     29.92 o 
  -2   7  15      746.85      837.28     55.23 o 
  -1   7  15       81.32       52.69     23.89 o 
   0   7  15      110.87      148.25     27.73 o 
   1   7  15      247.27      288.74     31.05 o 
   2   7  15      180.58      187.30     36.86 o 
   3   7  15       75.48       88.64     25.80 o 
   4   7  15        9.24        7.15     38.40 o 
  -4   8  15      191.34      192.89     41.45 o 
  -3   8  15        4.29       -5.35     66.37 o 
  -2   8  15       68.44       37.18     29.15 o 
  -1   8  15     1378.86     1319.58     64.42 o 
   0   8  15       39.16       35.82     34.94 o 
   1   8  15      378.50      490.55     43.73 o 
   2   8  15       87.45       86.85     26.07 o 
   3   8  15        0.96      -16.19     25.25 o 
   4   8  15      178.55      184.34     41.38 o 
  -4   9  15       34.44       19.44     38.59 o 
  -3   9  15      612.30      660.54     46.26 o 
  -2   9  15      519.06      549.60     46.06 o 
  -1   9  15       12.57       17.69     34.71 o 
   0   9  15       41.26        7.42     31.56 o 
   1   9  15       73.31       71.74     32.08 o 
   2   9  15       12.59       26.79     30.76 o 
   3   9  15        1.88      -25.14     25.14 o 
   4   9  15       13.27       50.97     38.31 o 
  -4  10  15      154.03      137.23     42.29 o 
  -3  10  15       91.12       98.28     36.86 o 
  -2  10  15      324.59      388.98     36.46 o 
  -1  10  15       55.94        0.10     27.12 o 
   0  10  15        0.28      -15.51     21.98 o 
   1  10  15        0.46        7.25     22.97 o 
   2  10  15       94.96      108.26     37.26 o 
   3  10  15        7.75       -2.00     38.60 o 
  -3  11  15      160.37      141.52     36.37 o 
  -2  11  15      208.19      236.26     34.27 o 
  -1  11  15       98.52      113.77     28.86 o 
   0  11  15      180.09      201.52     25.47 o 
   1  11  15       32.62       31.69     46.76 o 
   2  11  15        4.85       40.81     38.28 o 
   3  11  15       48.30       53.46     38.24 o 
  -3  12  15       96.68       96.13     36.34 o 
  -2  12  15      244.04      266.07     31.82 o 
  -1  12  15       26.97       23.26     51.01 o 
   0  12  15      241.45      192.57     78.87 o 
   1  12  15      108.28      112.39     50.67 o 
   2  12  15       62.55       41.74     44.48 o 
   3  12  15       49.56       50.35     43.93 o 
  -2  13  15        0.33      143.24     54.71 o 
  -1  13  15       22.46      -28.06     51.56 o 
   0  13  15        0.05        8.65     78.84 o 
   1  13  15       58.59      -10.36     55.35 o 
   2  13  15        1.32       13.94     39.03 o 
  -1  14  15       54.76       41.41     57.65 o 
   0  14  15       52.60       62.64     60.58 o 
   1  14  15       27.47       42.57     88.92 o 
  -5   0  16       59.87       46.91     65.23 o 
  -4   0  16        8.74       17.45     40.71 o 
  -3   0  16      455.24      498.33     77.79 o 
  -2   0  16      715.82      738.09     42.51 o 
  -1   0  16     1347.82     1198.76     52.67 o 
   0   0  16      712.05      783.86     41.15 o 
   1   0  16      244.21      237.14     51.41 o 
   2   0  16        3.59      -62.32     75.69 o 
   3   0  16       46.04       76.83     48.72 o 
   4   0  16       11.60       69.24     45.59 o 
   5   0  16       43.76       33.81     52.99 o 
  -5   1  16        7.69        8.18     48.85 o 
  -4   1  16        4.62      -13.86     27.38 o 
  -3   1  16       15.40       23.03     23.66 o 
  -2   1  16       26.65       62.42     26.92 o 
  -1   1  16       44.59       88.68     17.06 o 
   0   1  16      592.35      668.79     44.04 o 
   1   1  16        6.77       25.79     20.09 o 
   2   1  16      210.98      223.82     28.64 o 
   3   1  16       67.46       35.95     32.44 o 
   4   1  16        5.68       -3.37     31.01 o 
   5   1  16        2.01       26.59     43.50 o 
  -5   2  16        4.64       24.79     30.47 o 
  -4   2  16       30.56       26.38     28.32 o 
  -3   2  16      985.67     1030.75     39.91 o 
  -2   2  16       44.73       24.13     19.62 o 
  -1   2  16      417.74      382.65     22.32 o 
   0   2  16      202.20      239.55     21.23 o 
   1   2  16      120.16      126.14     23.15 o 
   2   2  16        4.09      -29.40     29.40 o 
   3   2  16        6.09      -31.48     31.48 o 
   4   2  16       27.41       32.07     32.30 o 
   5   2  16      108.04       96.57     95.54 o 
  -5   3  16        5.01      -46.91     83.72 o 
  -4   3  16      548.16      467.13     44.48 o 
  -3   3  16        5.98      -14.48     25.73 o 
  -2   3  16      171.72      190.54     27.55 o 
  -1   3  16       86.48       45.94     23.99 o 
   0   3  16      467.32      519.00     26.13 o 
   1   3  16      385.49      442.70     27.94 o 
   2   3  16      528.59      569.27     37.17 o 
   3   3  16      345.53      329.23     40.57 o 
   4   3  16        1.45       10.13     32.46 o 
   5   3  16        0.42      -17.18     41.31 o 
  -5   4  16       25.91      -35.22     71.03 o 
  -4   4  16      242.80      259.82     35.85 o 
  -3   4  16        5.61        8.21     27.03 o 
  -2   4  16     2506.67     2351.79     74.51 o 
  -1   4  16       14.10       10.69     23.26 o 
   0   4  16     1101.69     1097.83     46.15 o 
   1   4  16      268.36      282.20     30.37 o 
   2   4  16        2.54      -25.30     25.30 o 
   3   4  16       10.09       25.68     28.86 o 
   4   4  16      316.80      292.59     41.85 o 
   5   4  16       62.95       76.86     56.45 o 
  -5   5  16        0.20      -23.90     48.39 o 
  -4   5  16       20.49       41.23     36.73 o 
  -3   5  16        0.12      -24.09     27.46 o 
  -2   5  16      157.91      162.84     28.00 o 
  -1   5  16       13.77        1.66     23.38 o 
   0   5  16      106.35       59.02     24.63 o 
   1   5  16      217.04      269.42     30.17 o 
   2   5  16       72.71       49.08     28.53 o 
   3   5  16       41.10       30.58     28.39 o 
   4   5  16        4.22       39.12     41.57 o 
  -5   6  16        1.54      -20.37     50.16 o 
  -4   6  16       37.18        4.10     35.94 o 
  -3   6  16       28.04      -30.06     30.06 o 
  -2   6  16     1491.39     1477.44     56.05 o 
  -1   6  16       59.86       65.72     27.25 o 
   0   6  16      969.51     1060.24     45.88 o 
   1   6  16      238.27      281.79     32.59 o 
   2   6  16        2.14      -23.93     27.58 o 
   3   6  16        6.35       16.43     34.09 o 
   4   6  16       85.93      130.76     43.52 o 
  -4   7  16       67.15       86.93     41.26 o 
  -3   7  16      178.78      155.52     34.83 o 
  -2   7  16        5.85       11.46     28.59 o 
  -1   7  16       31.56      106.84     26.56 o 
   0   7  16       50.22       48.95     25.66 o 
   1   7  16     1114.08     1213.62     58.67 o 
   2   7  16       30.68       -2.94     25.76 o 
   3   7  16      535.95      618.27     36.33 o 
   4   7  16        3.92       40.81     41.53 o 
  -4   8  16       27.83       46.50     47.84 o 
  -3   8  16       35.96       55.64     48.13 o 
  -2   8  16       65.75       50.67     30.89 o 
  -1   8  16      196.79      239.34     33.52 o 
   0   8  16       35.03        8.15     29.70 o 
   1   8  16        0.09      -18.09     30.16 o 
   2   8  16       45.38       32.44     26.24 o 
   3   8  16       39.14       28.52     29.20 o 
   4   8  16       18.28       66.70     41.40 o 
  -4   9  16       92.62       76.19     39.76 o 
  -3   9  16      147.99      251.13     40.23 o 
  -2   9  16        4.33      -29.26     29.26 o 
  -1   9  16        0.90      -33.86     33.86 o 
   0   9  16        0.37      -35.64     35.64 o 
   1   9  16      121.08      150.57     28.07 o 
   2   9  16        0.69      -26.50     26.50 o 
   3   9  16       26.08       62.03     29.11 o 
   4   9  16        0.13       76.92     61.28 o 
  -3  10  16        7.64      -13.14     35.17 o 
  -2  10  16      197.70      237.88     36.83 o 
  -1  10  16      484.03      572.40     80.62 o 
   0  10  16       56.87      140.62     32.53 o 
   1  10  16       50.78       42.96     24.82 o 
   2  10  16       25.45       16.05     54.25 o 
   3  10  16       34.45       -8.85     38.01 o 
  -3  11  16        9.12       55.65     37.27 o 
  -2  11  16        5.62       42.12     33.30 o 
  -1  11  16        6.87      -23.40     39.58 o 
   0  11  16      316.11      372.14     44.44 o 
   1  11  16       13.09       14.28     35.81 o 
   2  11  16      128.30      103.50     41.07 o 
   3  11  16        0.21      -28.29     38.81 o 
  -2  12  16        4.91       19.42     29.84 o 
  -1  12  16       56.46       55.51     77.03 o 
   0  12  16       22.40        1.43     76.85 o 
   1  12  16       19.40       26.13     35.20 o 
   2  12  16        4.35      -20.79     39.87 o 
  -2  13  16        8.02       83.33     58.71 o 
  -1  13  16        2.22      -56.57     56.57 o 
   0  13  16      107.46      105.82     62.15 o 
   1  13  16       17.08       92.50     60.31 o 
   0  14  16       28.28      -23.77     59.11 o 
  -5   1  17      146.99      172.84     38.53 o 
  -4   1  17       45.59       78.41     33.36 o 
  -3   1  17       39.15       35.96     26.19 o 
  -2   1  17     1074.34     1115.05     41.42 o 
  -1   1  17     1266.43     1177.74     37.78 o 
   0   1  17       33.35       57.88     18.06 o 
   1   1  17      810.77      919.43     38.18 o 
   2   1  17        5.17      -30.70     30.70 o 
   3   1  17       15.38       15.64     39.13 o 
   4   1  17        0.41      -23.31     32.51 o 
   5   1  17        8.32      -26.76     41.47 o 
  -5   2  17      140.87      193.44     33.85 o 
  -4   2  17       73.14       94.18     32.70 o 
  -3   2  17      718.16      724.37     35.62 o 
  -2   2  17      237.37      227.64     23.31 o 
  -1   2  17       72.65       66.68     20.15 o 
   0   2  17       29.56       22.00     23.63 o 
   1   2  17      112.32      139.17     23.94 o 
   2   2  17      535.35      463.26     57.43 o 
   3   2  17       20.39       41.19     36.11 o 
   4   2  17       27.92       47.11     40.85 o 
   5   2  17       13.32       -1.09     42.70 o 
  -5   3  17       25.13      -50.38     50.72 o 
  -4   3  17       99.66       66.60     37.36 o 
  -3   3  17      449.79      540.69     38.56 o 
  -2   3  17      140.50      121.08     28.78 o 
  -1   3  17      248.90      186.08     28.55 o 
   0   3  17      576.99      572.74     34.76 o 
   1   3  17        9.36        0.57     32.44 o 
   2   3  17      188.65      226.82     38.48 o 
   3   3  17       77.86      144.24     48.86 o 
   4   3  17       41.23       56.86     54.62 o 
   5   3  17        3.83       25.25     55.96 o 
  -5   4  17       45.65       47.81     50.14 o 
  -4   4  17       44.58       24.77     38.88 o 
  -3   4  17       44.72       58.33     29.48 o 
  -2   4  17      230.45      186.01     30.15 o 
  -1   4  17      576.90      622.91     36.84 o 
   0   4  17        1.26      -23.82     23.82 o 
   1   4  17       90.36      112.96     27.20 o 
   2   4  17       29.45      -21.27     37.76 o 
   3   4  17       22.93        9.36     30.53 o 
   4   4  17        1.10       78.20     41.02 o 
  -5   5  17        0.03      -50.19     50.19 o 
  -4   5  17       51.30       49.14     39.04 o 
  -3   5  17      698.42      722.42     47.71 o 
  -2   5  17      378.35      448.72     45.05 o 
  -1   5  17      616.14      579.72     37.19 o 
   0   5  17     1406.70     1428.20     54.65 o 
   1   5  17       58.97       20.84     26.02 o 
   2   5  17      327.97      330.11     46.82 o 
   3   5  17      313.42      314.07     33.88 o 
   4   5  17       25.32       74.47     48.01 o 
  -4   6  17       27.21       -7.16     41.16 o 
  -3   6  17       35.07       42.25     33.59 o 
  -2   6  17      130.39      154.62     29.72 o 
  -1   6  17        3.60       -8.65     24.48 o 
   0   6  17      105.61       90.00     27.10 o 
   1   6  17      165.90      210.99     31.53 o 
   2   6  17      192.69      214.79     62.62 o 
   3   6  17        1.99       55.32     30.43 o 
   4   6  17      160.53       92.06     43.32 o 
  -4   7  17      197.44      175.26     42.41 o 
  -3   7  17       59.45       69.80     34.52 o 
  -2   7  17       63.97       49.44     32.18 o 
  -1   7  17      155.95      125.57     32.83 o 
   0   7  17      334.20      370.75     38.19 o 
   1   7  17       12.07       -6.10     30.16 o 
   2   7  17       78.01      117.30     36.84 o 
   3   7  17       67.63       60.63     28.74 o 
   4   7  17       18.59      -33.44     42.06 o 
  -4   8  17       34.57      124.17     42.42 o 
  -3   8  17      373.37      445.80     43.85 o 
  -2   8  17        4.46       15.44     32.40 o 
  -1   8  17      297.79      289.21     36.09 o 
   0   8  17      130.09      199.23     36.89 o 
   1   8  17       83.12      106.48     33.51 o 
   2   8  17      193.59      225.22     49.34 o 
   3   8  17        6.05       32.87     29.41 o 
   4   8  17        0.18      -43.24     43.24 o 
  -4   9  17       18.73       81.45     43.65 o 
  -3   9  17      207.95      197.83     40.61 o 
  -2   9  17      107.12      137.80     36.18 o 
  -1   9  17      369.13      349.56     36.86 o 
   0   9  17       81.16       78.15     38.96 o 
   1   9  17      208.21      205.14     30.75 o 
   2   9  17        8.97        3.94     28.18 o 
   3   9  17        4.36      -26.01     29.89 o 
  -3  10  17       25.45       50.72     38.42 o 
  -2  10  17        1.39      -33.01     33.01 o 
  -1  10  17      238.68      250.83     56.62 o 
   0  10  17        0.66      -32.52     32.52 o 
   1  10  17        0.47       -7.32     26.82 o 
   2  10  17        2.10       45.21     30.98 o 
   3  10  17        6.75       24.73     35.94 o 
  -3  11  17        2.43       24.95     51.01 o 
  -2  11  17       26.67       28.61     49.12 o 
  -1  11  17      193.58      186.16     37.09 o 
   0  11  17      241.95      263.60     39.55 o 
   1  11  17      116.00      134.73     39.04 o 
   2  11  17        0.33       -6.28     41.07 o 
  -2  12  17      176.63      217.55     37.39 o 
  -1  12  17       81.98      136.61     31.22 o 
   0  12  17        1.21      -21.49     54.58 o 
   1  12  17       36.21        9.22     37.27 o 
   2  12  17       77.48       95.70     43.31 o 
  -1  13  17        8.14      -10.73     79.22 o 
   0  13  17        2.25      -61.33     61.33 o 
   1  13  17       18.06       -4.31     60.72 o 
  -5   0  18       14.06      -13.61     48.27 o 
  -4   0  18       93.64      142.16     47.41 o 
  -3   0  18        5.76      -22.55     39.65 o 
  -2   0  18     1538.31     1533.64     80.66 o 
  -1   0  18      112.73      161.53     39.24 o 
   0   0  18     1415.82     1536.65     63.43 o 
   1   0  18      666.82      726.05     57.97 o 
   2   0  18        2.50       19.29     61.60 o 
   3   0  18       15.26      113.06     72.37 o 
   4   0  18       19.82       34.95     74.72 o 
  -5   1  18       46.78       29.46     34.36 o 
  -4   1  18       95.01       57.57     31.08 o 
  -3   1  18      146.09      164.47     30.53 o 
  -2   1  18       37.89       69.40     24.58 o 
  -1   1  18       43.58       32.32     21.06 o 
   0   1  18        8.44       37.58     21.87 o 
   1   1  18      246.39      253.48     35.62 o 
   2   1  18       63.34       64.48     35.52 o 
   3   1  18        0.49       23.37     46.33 o 
   4   1  18        2.44      -24.09     34.49 o 
  -5   2  18       25.13      -29.42     36.29 o 
  -4   2  18       28.12       26.24     28.88 o 
  -3   2  18       50.73       57.64     25.63 o 
  -2   2  18      171.18      161.64     23.62 o 
  -1   2  18      530.48      497.53     35.72 o 
   0   2  18      509.43      607.74     43.15 o 
   1   2  18       17.30       21.68     26.09 o 
   2   2  18      203.13      135.26     40.75 o 
   3   2  18       16.23       -8.25     37.91 o 
   4   2  18       45.38       18.64     41.59 o 
  -5   3  18       51.98      113.07     53.88 o 
  -4   3  18      103.29       64.93     51.41 o 
  -3   3  18      318.64      338.45     37.75 o 
  -2   3  18      145.31      151.76     29.83 o 
  -1   3  18     1117.38     1138.92     61.86 o 
   0   3  18      232.97      243.93     29.68 o 
   1   3  18      254.82      308.18     31.91 o 
   2   3  18        1.75      -34.38     34.38 o 
   3   3  18      117.06      106.45     47.40 o 
   4   3  18       45.57       44.17     50.04 o 
  -4   4  18        3.05        6.88     38.87 o 
  -3   4  18      125.67      125.34     33.51 o 
  -2   4  18       40.08       38.41     28.19 o 
  -1   4  18      192.98      149.21     30.62 o 
   0   4  18      531.52      569.76     37.15 o 
   1   4  18      318.56      380.27     33.60 o 
   2   4  18       55.53       63.39     30.63 o 
   3   4  18       18.45       80.97     40.12 o 
   4   4  18       47.85       31.53     50.85 o 
  -4   5  18        7.64      -18.96     43.73 o 
  -3   5  18       24.98       17.22     31.81 o 
  -2   5  18        5.15      -24.95     26.88 o 
  -1   5  18       21.33       20.62     27.24 o 
   0   5  18       83.46       68.39     35.77 o 
   1   5  18       64.77       60.04     30.09 o 
   2   5  18       33.83        7.97     29.33 o 
   3   5  18       10.41       28.77     31.54 o 
   4   5  18       13.36       38.16     41.18 o 
  -4   6  18        0.69      -33.87     39.36 o 
  -3   6  18       17.28      -14.77     34.83 o 
  -2   6  18       13.18       56.69     28.89 o 
  -1   6  18      611.81      584.92     38.81 o 
   0   6  18      100.00       71.80     53.05 o 
   1   6  18      326.95      342.59     33.62 o 
   2   6  18       64.90       19.77     51.67 o 
   3   6  18        1.35       29.59     32.36 o 
   4   6  18       45.68       84.35     45.27 o 
  -4   7  18       84.40       -8.90     71.43 o 
  -3   7  18       81.79       64.81     38.56 o 
  -2   7  18      201.93      206.87     59.70 o 
  -1   7  18       68.63       64.77     32.48 o 
   0   7  18       11.00       -8.22     31.60 o 
   1   7  18        1.19        0.38     32.60 o 
   2   7  18      104.46      100.15     39.85 o 
   3   7  18        2.74      -10.92     35.71 o 
   4   7  18       41.64       78.75     45.82 o 
  -4   8  18        4.56      -22.95     40.36 o 
  -3   8  18        2.90       37.09     37.45 o 
  -2   8  18      316.69      277.54     40.01 o 
  -1   8  18      262.21      225.49     36.20 o 
   0   8  18      438.99      415.03     50.52 o 
   1   8  18        0.35       -0.53     32.56 o 
   2   8  18        5.44      -28.08     28.08 o 
   3   8  18       69.89       70.56     30.98 o 
  -3   9  18        4.14       25.52     38.81 o 
  -2   9  18      424.48      487.98     63.91 o 
  -1   9  18        1.43      -39.39     60.46 o 
   0   9  18       46.46       26.82     39.78 o 
   1   9  18       53.52       18.54     31.94 o 
   2   9  18      110.39      133.87     36.28 o 
   3   9  18        5.04       -7.85     32.24 o 
  -3  10  18        2.79       29.12     40.06 o 
  -2  10  18      250.27      294.98     60.98 o 
  -1  10  18      249.42      223.86     43.91 o 
   0  10  18      151.08      193.30     46.08 o 
   1  10  18      125.62      193.45     32.33 o 
   2  10  18        1.36        7.15     33.66 o 
   3  10  18       22.59       54.69     36.10 o 
  -2  11  18       19.92       28.03     42.44 o 
  -1  11  18        1.81       -8.50     36.46 o 
   0  11  18        0.94       -7.52     37.19 o 
   1  11  18      147.11      126.42     48.87 o 
   2  11  18        0.31      -52.74     52.74 o 
  -2  12  18        0.53       -9.09     73.74 o 
  -1  12  18       11.63       10.05     34.44 o 
   0  12  18        0.74      -36.33     36.33 o 
   1  12  18        0.30        5.93     41.42 o 
  -4   1  19      287.40      318.62     37.60 o 
  -3   1  19      273.74      291.74     43.04 o 
  -2   1  19      207.62      214.59     28.90 o 
  -1   1  19      692.68      833.98     35.97 o 
   0   1  19     1001.07      977.13     43.54 o 
   1   1  19       12.11       15.10     31.97 o 
   2   1  19      394.97      372.68     57.58 o 
   3   1  19       34.00       57.34     51.63 o 
   4   1  19       17.03      -34.93     43.56 o 
  -4   2  19      107.55      118.94     29.70 o 
  -3   2  19      239.26      260.42     32.73 o 
  -2   2  19      634.54      674.36     33.84 o 
  -1   2  19     1061.45     1105.65     49.31 o 
   0   2  19       42.71       32.17     26.21 o 
   1   2  19        0.21       17.11     26.52 o 
   2   2  19       53.37      102.56     38.98 o 
   3   2  19       26.78       33.51     53.37 o 
   4   2  19        1.20      -12.23     44.99 o 
  -4   3  19        5.20       11.50     40.29 o 
  -3   3  19       28.49        8.71     37.15 o 
  -2   3  19        0.70       -3.83     29.49 o 
  -1   3  19      361.38      389.02     35.74 o 
   0   3  19       59.98       56.47     26.26 o 
   1   3  19       98.68       92.45     35.16 o 
   2   3  19       30.67       -8.01     36.88 o 
   3   3  19       49.20      108.17     43.10 o 
   4   3  19       13.93       46.26     72.21 o 
  -4   4  19       14.38       76.93     49.70 o 
  -3   4  19       73.01       54.86     34.17 o 
  -2   4  19       56.68       28.74     30.89 o 
  -1   4  19       58.63       40.25     28.18 o 
   0   4  19       10.19      -15.55     26.35 o 
   1   4  19       92.19      116.79     28.60 o 
   2   4  19       59.10       75.45     32.34 o 
   3   4  19        0.19       -7.22     50.28 o 
   4   4  19        3.27      -12.11     52.60 o 
  -4   5  19       32.78      -25.60     46.36 o 
  -3   5  19       29.52      -18.32     36.06 o 
  -2   5  19      227.48      200.75     38.32 o 
  -1   5  19      309.92      292.55     35.07 o 
   0   5  19      107.50       75.08     43.81 o 
   1   5  19      560.42      534.50     37.91 o 
   2   5  19        5.89      -25.22     30.68 o 
   3   5  19      130.32       84.42     42.44 o 
   4   5  19        8.40      -29.95     81.75 o 
  -4   6  19       17.87      -44.40     44.40 o 
  -3   6  19        2.38      -26.59     37.53 o 
  -2   6  19      195.68      132.47     38.54 o 
  -1   6  19        6.44        4.60     28.95 o 
   0   6  19       12.84       -6.39     37.27 o 
   1   6  19       11.62       14.64     32.90 o 
   2   6  19        0.22        5.09     53.37 o 
   3   6  19        7.45       14.13     39.87 o 
   4   6  19      154.21      190.69     48.65 o 
  -4   7  19       27.20       38.61     66.93 o 
  -3   7  19      119.82       32.44     39.35 o 
  -2   7  19       38.49       12.51     36.55 o 
  -1   7  19        0.39      -12.41     36.91 o 
   0   7  19       39.72       69.37     34.76 o 
   1   7  19      126.39       91.39     34.79 o 
   2   7  19       30.01        3.64     37.98 o 
   3   7  19       16.87      -32.56     35.69 o 
  -3   8  19       55.00       77.96     41.46 o 
  -2   8  19      621.81      677.55     75.30 o 
  -1   8  19      212.66      131.28     38.08 o 
   0   8  19       18.60       49.50     54.13 o 
   1   8  19       71.05       60.34     36.64 o 
   2   8  19        5.01      -27.37     38.13 o 
   3   8  19       26.81      -11.13     32.68 o 
  -3   9  19       88.55       67.14     39.62 o 
  -2   9  19       59.24       11.60     37.69 o 
  -1   9  19      432.90      372.52     59.69 o 
   0   9  19      521.09      495.58     53.06 o 
   1   9  19        2.12      -19.99     35.93 o 
   2   9  19       93.02      103.27     32.95 o 
   3   9  19       10.36       20.67     34.77 o 
  -2  10  19       73.56       83.85     40.16 o 
  -1  10  19      145.28      120.66     39.06 o 
   0  10  19      150.97       98.69     46.28 o 
   1  10  19        9.30      -30.12     30.12 o 
   2  10  19       32.97      -29.22     36.24 o 
  -2  11  19       23.55       -5.66     45.55 o 
  -1  11  19        0.71       -4.82     42.43 o 
   0  11  19       47.27       16.31     32.95 o 
   1  11  19       61.97       16.68     41.32 o 
   2  11  19       25.34       75.31     71.56 o 
  -1  12  19      201.96      302.10     44.02 o 
   0  12  19        0.73      -20.66     40.66 o 
  -4   0  20        1.11      -48.45     48.45 o 
  -3   0  20       35.31       22.34     42.62 o 
  -2   0  20       90.96       63.93     38.26 o 
  -1   0  20      772.44      775.64     54.21 o 
   0   0  20       79.77       47.56     34.56 o 
   1   0  20      377.87      397.76     72.70 o 
   2   0  20        3.69       44.78     70.16 o 
   3   0  20       76.38      242.29     87.68 o 
   4   0  20       57.53       94.19     58.39 o 
  -4   1  20        9.49      -14.46     42.30 o 
  -3   1  20       48.59       21.62     29.37 o 
  -2   1  20      105.40      111.20     28.44 o 
  -1   1  20       56.98       77.09     25.36 o 
   0   1  20        9.16       26.44     34.04 o 
   1   1  20       10.89       43.30     41.57 o 
   2   1  20        5.87       38.47     47.62 o 
   3   1  20        0.81      -11.83     53.96 o 
   4   1  20        1.63       -6.56     46.07 o 
  -4   2  20        5.69       -4.29     27.73 o 
  -3   2  20       47.33       50.19     26.61 o 
  -2   2  20      203.70      176.43     26.55 o 
  -1   2  20      227.84      241.11     32.70 o 
   0   2  20        0.83       -1.38     26.15 o 
   1   2  20       17.65       61.35     28.60 o 
   2   2  20        0.35      -33.49     47.22 o 
   3   2  20        9.78        0.42     65.18 o 
   4   2  20       36.17       85.14     58.06 o 
  -4   3  20       34.52      -43.45     43.45 o 
  -3   3  20       84.63      154.94     41.57 o 
  -2   3  20      886.12      783.58     53.12 o 
  -1   3  20      274.65      268.44     34.74 o 
   0   3  20        9.48       22.91     27.90 o 
   1   3  20      188.66      115.28     32.63 o 
   2   3  20        1.25      -37.73     37.73 o 
   3   3  20        0.19      -25.74     84.23 o 
   4   3  20        5.35      -27.24     54.01 o 
  -4   4  20       22.82       65.77     51.87 o 
  -3   4  20      100.96       98.22     41.25 o 
  -2   4  20      390.25      278.95     37.83 o 
  -1   4  20        1.18      -28.58     28.58 o 
   0   4  20      214.95      233.66     33.41 o 
   1   4  20       11.09       15.28     29.37 o 
   2   4  20      195.64      222.31     36.51 o 
   3   4  20       44.70       40.20     79.70 o 
   4   4  20       17.28       49.58     65.61 o 
  -4   5  20        3.90      -33.84     70.70 o 
  -3   5  20       89.56        4.44     45.54 o 
  -2   5  20       80.50      104.72     58.66 o 
  -1   5  20        0.05      -10.07     31.21 o 
   0   5  20       14.31       27.59     29.44 o 
   1   5  20        2.25      -28.47     28.47 o 
   2   5  20       23.86      -35.46     35.46 o 
   3   5  20       65.82       55.90     42.62 o 
  -4   6  20       45.09       20.36     50.44 o 
  -3   6  20       48.81       10.08     65.64 o 
  -2   6  20       13.89       18.69     36.27 o 
  -1   6  20       18.48      -13.38     36.83 o 
   0   6  20      211.70      184.94     38.44 o 
   1   6  20       17.06       82.06     34.60 o 
   2   6  20       71.67      100.11     40.80 o 
   3   6  20       38.00      -34.33     36.33 o 
  -3   7  20      410.80      407.73     49.69 o 
  -2   7  20       25.03       30.11     37.52 o 
  -1   7  20      236.38      178.68     40.36 o 
   0   7  20       47.26       34.17     37.60 o 
   1   7  20       50.83       42.60     41.83 o 
   2   7  20       30.19       45.60     39.93 o 
   3   7  20       59.48       49.73     39.28 o 
  -3   8  20       28.42       41.82     43.21 o 
  -2   8  20       19.71       28.12     37.95 o 
  -1   8  20      121.80       85.83     40.06 o 
   0   8  20       35.83      -43.01     43.01 o 
   1   8  20       27.08       40.72     37.21 o 
   2   8  20       24.97        9.86     40.20 o 
   3   8  20        0.01       22.28     51.32 o 
  -3   9  20      174.37      235.73     48.30 o 
  -2   9  20       24.80       72.06     46.67 o 
  -1   9  20       41.69       72.01     40.12 o 
   0   9  20      157.63      116.35     49.40 o 
   1   9  20       12.61      -21.84     36.60 o 
   2   9  20       15.01       48.83     34.39 o 
  -2  10  20        2.48      -42.70     42.70 o 
  -1  10  20       82.44      134.07     42.60 o 
   0  10  20        2.99      -14.76     51.57 o 
   1  10  20      110.38      119.44     34.08 o 
   2  10  20       28.84      -19.22     35.06 o 
  -1  11  20        4.25       -3.99     46.24 o 
   0  11  20       30.60       55.80     36.30 o 
   1  11  20       15.51       41.52     40.71 o 
  -4   1  21       24.93       16.10     32.65 o 
  -3   1  21      289.33      306.38     54.68 o 
  -2   1  21       36.21       11.26     44.40 o 
  -1   1  21        0.03      -24.28     24.28 o 
   0   1  21       30.43       30.45     31.20 o 
   1   1  21      337.10      306.53     49.27 o 
   2   1  21        1.19      -34.03     48.49 o 
   3   1  21      148.48      227.12     68.26 o 
   4   1  21        6.14      -27.71     49.49 o 
  -4   2  21        3.35      -11.39     46.59 o 
  -3   2  21       51.49       30.33     26.45 o 
  -2   2  21      395.80      405.27     47.35 o 
  -1   2  21       44.62       17.52     33.77 o 
   0   2  21      635.59      653.37     45.46 o 
   1   2  21       47.03       44.32     32.64 o 
   2   2  21       19.88       -9.93     50.34 o 
   3   2  21        0.18      109.39     62.71 o 
  -4   3  21       50.46      -26.19     76.77 o 
  -3   3  21      111.49       72.45     63.82 o 
  -2   3  21      384.68      353.39     56.19 o 
  -1   3  21       47.02       62.21     36.65 o 
   0   3  21        1.52       -4.03     29.37 o 
   1   3  21        0.64      -28.11     28.11 o 
   2   3  21       72.63      -11.50    119.66 o 
   3   3  21       15.73       39.73    143.64 o 
  -4   4  21        0.28       16.59     53.49 o 
  -3   4  21      262.98      286.37     81.80 o 
  -2   4  21       75.73       59.36     40.57 o 
  -1   4  21       69.12       18.87     31.90 o 
   0   4  21      131.79      142.11     39.29 o 
   1   4  21       10.44       20.59     30.43 o 
   2   4  21        6.62       39.36     41.52 o 
   3   4  21        0.01      -76.09     76.09 o 
  -3   5  21        3.62      -61.88    111.63 o 
  -2   5  21      111.47       79.15     51.03 o 
  -1   5  21      102.01       28.38     33.04 o 
   0   5  21       73.96       85.88     31.10 o 
   1   5  21       74.66       64.28     33.64 o 
   2   5  21      258.49      274.73     45.03 o 
   3   5  21        1.00       14.26    118.56 o 
  -3   6  21      155.59       98.64     51.60 o 
  -2   6  21       50.58      -44.35     44.76 o 
  -1   6  21      178.69      195.45     42.14 o 
   0   6  21       21.64       -4.55     34.51 o 
   1   6  21       72.72      112.65     37.80 o 
   2   6  21       89.42       66.90     51.75 o 
   3   6  21        8.68       27.68     39.56 o 
  -3   7  21        0.65      -31.88     42.67 o 
  -2   7  21      127.11       67.16     41.65 o 
  -1   7  21        0.55       25.11     39.95 o 
   0   7  21        1.62      -19.19     40.48 o 
   1   7  21       26.78       -7.77     37.01 o 
   2   7  21       73.79      100.93     40.89 o 
   3   7  21       22.47       11.12     49.41 o 
  -3   8  21        2.09      -93.66     93.66 o 
  -2   8  21      114.63       63.93     41.56 o 
  -1   8  21      236.47      282.97     46.47 o 
   0   8  21      107.62      144.60     49.84 o 
   1   8  21       91.30      154.02     41.04 o 
   2   8  21        9.56       32.59     34.69 o 
  -2   9  21       29.02       -7.91     40.92 o 
  -1   9  21       34.40       26.58     41.99 o 
   0   9  21       11.06       17.03     46.47 o 
   1   9  21      150.52      101.75     62.19 o 
   2   9  21        0.62       32.53     36.07 o 
  -1  10  21       95.04       88.11     45.38 o 
   0  10  21       30.75       11.17     41.52 o 
   1  10  21       19.64       -1.88     34.35 o 
  -4   0  22      225.73      255.83     56.03 o 
  -3   0  22      270.06      198.83     48.78 o 
  -2   0  22       13.49      -34.03     59.39 o 
  -1   0  22      399.51      394.94     47.79 o 
   0   0  22      225.88      261.52     69.89 o 
   1   0  22       13.04       31.53     62.57 o 
   2   0  22      238.11      187.64     82.18 o 
   3   0  22       31.55      138.93     93.61 o 
  -4   1  22       11.47       -8.88     32.73 o 
  -3   1  22       25.05       29.32     30.22 o 
  -2   1  22       35.67       24.19     28.28 o 
  -1   1  22      247.81      137.50     36.65 o 
   0   1  22      291.73      340.10     39.15 o 
   1   1  22        3.55        9.64     47.44 o 
   2   1  22       46.98      -38.96     50.83 o 
   3   1  22       53.56      101.89     65.60 o 
  -3   2  22        4.80      -30.01     49.00 o 
  -2   2  22       18.69       80.89     41.09 o 
  -1   2  22        0.24       -8.62     36.63 o 
   0   2  22        0.71       32.55     33.88 o 
   1   2  22       84.53       49.18     45.01 o 
   2   2  22       20.90      -48.92     48.92 o 
   3   2  22        1.53       -2.41     65.63 o 
  -3   3  22       84.29        9.79     44.94 o 
  -2   3  22       41.00       43.10     43.32 o 
  -1   3  22      352.00      325.28     44.62 o 
   0   3  22        3.89      -32.78     32.78 o 
   1   3  22       99.15       77.55     36.43 o 
   2   3  22       67.78      130.14     60.41 o 
   3   3  22        5.67      -20.37     94.20 o 
  -3   4  22        9.11      -50.04     50.04 o 
  -2   4  22       54.09       76.35     42.74 o 
  -1   4  22      101.19      123.30     39.74 o 
   0   4  22       28.97       12.35     30.82 o 
   1   4  22       95.21      138.56     55.40 o 
   2   4  22        1.81      -71.08     71.08 o 
   3   4  22        2.28       -8.08     83.58 o 
  -3   5  22        0.64        9.72     51.03 o 
  -2   5  22       53.31       11.10     49.37 o 
  -1   5  22       18.65       12.00     39.03 o 
   0   5  22        3.18       44.06     32.52 o 
   1   5  22        2.12       34.21     37.53 o 
   2   5  22       21.40       48.61     49.55 o 
   3   5  22        8.27        2.25     58.01 o 
  -3   6  22       57.54       52.59     54.63 o 
  -2   6  22      101.28       21.10     54.54 o 
  -1   6  22        0.32      -33.52     40.47 o 
   0   6  22       21.83       46.04     46.36 o 
   1   6  22       86.25       91.03     41.42 o 
   2   6  22        0.49      -41.13     41.13 o 
  -2   7  22      150.16       95.53     46.45 o 
  -1   7  22       98.85       96.37     43.89 o 
   0   7  22       49.34       -0.63     44.48 o 
   1   7  22       58.18      103.41     40.20 o 
   2   7  22        1.28        2.84     41.42 o 
  -2   8  22       25.80      -14.03     45.47 o 
  -1   8  22        0.34      -41.79     41.79 o 
   0   8  22       24.40      -44.32     44.32 o 
   1   8  22       10.25       48.69     40.45 o 
   2   8  22       11.28       15.79     34.85 o 
  -1   9  22       13.07      -20.63     43.26 o 
   0   9  22      132.19      143.42     44.11 o 
   1   9  22        8.28        4.81     46.05 o 
  -3   1  23       42.24       -5.44     30.48 o 
  -2   1  23      363.06      379.40     34.40 o 
  -1   1  23       38.50       66.19     35.83 o 
   0   1  23       45.34        1.02     33.56 o 
   1   1  23        5.64      -48.20     48.20 o 
   2   1  23       82.98       14.63    108.40 o 
   3   1  23       20.59      -62.57     62.57 o 
  -3   2  23       16.60      -35.38     51.16 o 
  -2   2  23       93.86       51.11     43.38 o 
  -1   2  23        5.14      -27.38     36.48 o 
   0   2  23      399.85      435.96     44.13 o 
   1   2  23      217.19      227.18     87.89 o 
   2   2  23        2.86       23.76     54.75 o 
   3   2  23       10.61      -38.02     64.54 o 
  -3   3  23      186.64      106.49     49.81 o 
  -2   3  23       64.28       92.58     43.72 o 
  -1   3  23       39.52      -11.82     39.13 o 
   0   3  23       29.48       68.73     37.39 o 
   1   3  23       39.60       26.60     45.39 o 
   2   3  23        6.03      -55.33     55.33 o 
   3   3  23       17.51      114.73     94.36 o 
  -3   4  23        7.72        3.51     57.00 o 
  -2   4  23        0.47      -36.56     43.36 o 
  -1   4  23       63.79       65.74     41.66 o 
   0   4  23       36.75       93.84     38.43 o 
   1   4  23       53.63       22.65     62.90 o 
   2   4  23        1.25       31.15     79.81 o 
  -3   5  23      154.56      188.16     59.63 o 
  -2   5  23        9.19      -50.92     50.92 o 
  -1   5  23       95.73      114.17     50.40 o 
   0   5  23        0.09       -9.10     45.05 o 
   1   5  23       25.46      -20.66     43.66 o 
   2   5  23       28.52       28.56     77.98 o 
  -2   6  23      133.03      115.17     55.64 o 
  -1   6  23        5.93        3.40     50.29 o 
   0   6  23      104.63       70.61     47.94 o 
   1   6  23       17.33        0.58     44.63 o 
   2   6  23       65.74      147.70    100.58 o 
  -2   7  23        2.52      -16.35    111.17 o 
  -1   7  23       80.18      140.70     46.69 o 
   0   7  23        9.33      -45.86     45.86 o 
   1   7  23        0.01      -51.82     51.82 o 
  -1   8  23        3.77       65.30     50.19 o 
   0   8  23      117.37       97.69     53.22 o 
   1   8  23       39.63       -3.82     40.86 o 
  -3   0  24      228.98      193.39     67.36 o 
  -2   0  24      216.92      206.32     79.92 o 
  -1   0  24       47.27       45.82     40.61 o 
   0   0  24        5.60        5.93     74.58 o 
   1   0  24       31.12      -18.16     68.55 o 
   2   0  24       15.66      -84.98     84.98 o 
  -3   1  24        0.08      -47.25     57.21 o 
  -2   1  24       28.03       -0.88     28.17 o 
  -1   1  24       73.34       80.74     38.99 o 
   0   1  24       73.54       97.72     42.39 o 
   1   1  24        2.96       91.42     51.48 o 
   2   1  24       12.90       47.81    110.85 o 
  -3   2  24       27.34      -46.44     46.44 o 
  -2   2  24       67.60       28.68     42.47 o 
  -1   2  24        2.63       22.06     39.31 o 
   0   2  24       67.59      118.21     38.26 o 
   1   2  24       40.70       34.58     51.61 o 
   2   2  24       44.45       66.79     58.22 o 
  -2   3  24        0.73       -2.78     44.48 o 
  -1   3  24       68.19       21.50     41.76 o 
   0   3  24      135.65      178.90     40.69 o 
   1   3  24       11.82      -11.55     37.79 o 
   2   3  24        3.57      -40.79     81.53 o 
  -2   4  24       21.95      -59.14     74.72 o 
  -1   4  24      231.07      225.41     45.98 o 
   0   4  24       30.07       33.12     39.04 o 
   1   4  24       15.98       73.05     47.36 o 
   2   4  24       11.84      -53.19     80.62 o 
  -2   5  24       29.66       62.69     57.86 o 
  -1   5  24       53.71      -36.94     51.49 o 
   0   5  24        0.09      -12.31     46.22 o 
   1   5  24        0.07       29.39     48.38 o 
   2   5  24        2.44      -60.52     72.59 o 
  -2   6  24       45.54       25.62     58.22 o 
  -1   6  24       82.47       11.07     54.74 o 
   0   6  24        0.45       -7.07     47.77 o 
   1   6  24       34.19       59.56     50.51 o 
  -1   7  24      132.01      162.76     59.92 o 
   0   7  24       49.79       -8.34     50.79 o 
  -2   1  25        9.94      -39.27     39.27 o 
  -1   1  25      185.48      239.30     42.48 o 
   0   1  25        2.27       25.65     50.74 o 
   1   1  25       22.07       44.60     52.32 o 
   2   1  25       39.42      -21.30     57.86 o 
  -2   2  25        0.59      -30.46     43.50 o 
  -1   2  25        3.08      -28.07     39.13 o 
   0   2  25       14.43      -36.72     36.72 o 
   1   2  25        3.04      -51.55     51.55 o 
   2   2  25       78.70        3.17     57.75 o 
  -2   3  25       16.73      -43.61     43.61 o 
  -1   3  25       10.02       50.77     41.79 o 
   0   3  25        2.17       59.22     42.68 o 
   1   3  25       24.20      -29.90     53.10 o 
  -1   4  25       30.37       25.58     52.31 o 
   0   4  25       13.11      -46.17     46.17 o 
   1   4  25        2.05      -19.59     45.54 o 
  -1   5  25        8.44      -23.76     53.61 o 
   0   5  25       40.97       21.77     48.96 o 
   1   5  25       32.85      124.78     51.21 o 
   0   6  25        4.99      -83.70     88.76 o 
  -1   0  26       56.71       -1.40     78.95 o 
   0   0  26       58.42      109.45     78.89 o 
   1   0  26      397.67      666.61    107.67 o 
  -1   1  26        7.46      -14.58     40.08 o 
   0   1  26       87.94       -2.21     56.02 o 
   1   1  26       88.32       70.20     57.32 o 
  -1   2  26       10.74       13.99     43.05 o 
   0   2  26        3.18       58.56     40.68 o 
   1   2  26        4.79       37.10     56.89 o 
  -1   3  26        3.09      -47.93     80.40 o 
   0   3  26        0.51      -39.40     39.40 o 
                                                 
